# Supplementary material for: Open LED Illuminator: A Simple and Inexpensive LED Illuminator for Fast Multicolor Particle Tracking in Neurons
Source: PLoS One. 2015 Nov 23;10(11):e0143547. doi: 10.1371/journal.pone.0143547 (PMC4658086; doi:10.1371/journal.pone.0143547)
Supplement: S1 Table — All parts and tools used in this work are listed. Parts can be substituted from other vendors and are only suggestions. Prices should be taken as guidelines to estimate total cost at time of publication and may change over time. (XLSX) [file pone.0143547.s001.xlsx]

## Sheet: Sheet1
Assembly Step	Part Number	Vendor	Name/Description	Unit Price $	Quantity	Comment
Assembly Parts List	SPT1	Thorlabs	Coarse ±1 mm XY Slip Plate Positioner, 30 mm Cage Compatible	60.18
	SM1AD5	Thorlabs	Externally SM1-Threaded Adapter for Ø5 mm Optic, 0.40" Thick	20.3		Alternative to LLG
	AD3LLG	Thorlabs	AD3LLG Ø3 mm LLG to SM1 Adapter	31.5
	ER2-P4	Thorlabs	Cage Assembly Rod, 2" 4 Pack	22.57	2X
	CP06	Thorlabs	Post-Mountable Cage Plate with Ø1.0" Double Bore	16.75	2x
	ACL2520-A	Thorlabs	20 mm aspheric condenser lens	27.7	2x
	UPH2	Thorlabs	Ø1/2" Universal Post Holder, Spring Loaded Locking Thumbscrew, L = 2"	29.8	2x	Optional
	TR3	Thorlabs	Ø1/2" Optical Post, SS, 8-32 Setscrew, 1/4"-20 Tap, L = 3"	5.42	2x	Optional
Dichro-Cube	CM1-DCH	Thorlabs	30 mm Cage Cube with Dichroic Filter Mount	158
	DMLP505R	Thorlabs	25 mm x 36 mm Longpass Dichroic Mirror, 550 nm Cutoff	230
	SM1CP2	Thorlabs	Externally SM1-Threaded End Cap	17
	SPW606	Thorlabs	SM1 Spanner Wrench, Length = 1"	26
	TC2	Thorlabs	20-Piece Balldriver and Hex Key Kit with Stand, Imperial	88.3
Microscope adapter	SM1A26	Thorlabs	Nikon Eclipse Ti Microscope Lamphouse Port Adapter, Internal SM1 Threads, 30 mm Cage Compatibility	113
	SM1T2	Thorlabs	Lens tube coupler	19.5
LED and filter	59022	Chroma	EGFP/mCherry (or FITC/TxRed) (choose cube that fits your microscope)	925
	DMLP505R	Thorlabs	Dichroic Mirror	230
		Luxeonstar	Blue (470nm) LUXEON Rebel LED on a SinkPAD-II 25mm Round Base - 70 lm @ 700mA	9.3
		Luxeonstar	PC Amber (591nm) LUXEON Rebel LED on a SinkPAD-II 25mm Round Base - 140 lm @ 350mA	10.22
Electronics		Amazon	Aoyue Int 937, digital soldering station	63.99
		Amazon	Soldering helping hand	10
		Kester Rosencore	Kester Solder SN60PB40 0.80mm	30.24
		Amazon	24 Gauge AWG silicone coated wire, red and black, 5ft	10
		Amazon	2 Pcs Wire Connector 12-Position Barrier Terminal Block 10A	4.23
		Amazon	Arctic Alumina thermal adhesive	7.87
		Luxeonstar	1000 mA, Externally Dimmable, BuckPuck AC Driver - PCB Mount	17.99	2x
		Luxeonstar	Connecting wire for 3021 & 4015 'E' or 'I' Drivers - 6 Wire With Adjust Pot	4.99
		Amazon	Project box Hammond 1591D	10.25		2x for optional separation between Arduino and driver
	RBX-BNC	Thorlabs	BNC-to-Solder-Terminals Electrical Feedthrough Panel	28.7	1x	2x for optional separation between Arduino and driver
		Thorlabs	2249-C-48 - BNC Coaxial Cable, BNC Male to BNC Male, 48" (1219 mm)	17.4	2x
		Amazon	Innova 3320 Auto-ranging digital multimeter	25.97
		Amazon	ArduinoUno Rev3	24.95
		Amazon	USB 2.0 Cable - A-Male to B-Male - 6 Feet (1.8 Meters)	4.67		if not included with Arduino
		Amazon	RF coaxial coax cable assembly BNC male to SMB female 12"	6.5		depends on camera, the Andor iXon 897 uses SMB connectors
		Amazon	LCD AC Adapter 12V 6A tip size 5.5*2.5mm	10
		Amazon	5.5mm x 2.1mm DC Power Cable Female Connector Plug	5.99
		Amazon	2N3906 General Purpose PNP Transistors	4.27
		Amazon	Resistor Kit 1/4 watt (5 Kohm needed for logic inverter, 330 ohm resistor and 3.3 Kohm resistor for dimming)	7
		Amazon	Solderless BreadBoard, 400 tie-points, 4 power rails, 3.3 x 2.1 x 0.3in (84 x 54 x 9mm)	5.3		for prototyping the circuit
		Amazon	microtivity IM414 Double-sided Prototyping Board (4x6cm, Pack of 5)	9.99		to solder the circuit
Dimming	NI-USB 6008	National Instruments	NI USB-6008, 12-Bit, 10 kS/s Low-Cost Multifunction DAQ	199		Optiional for dimming
		Amazon	NPN 2N3904 Transistor	5		Optiional for dimming
		Amazon	20CM Male to Male Dupont Wire Color Jumper Cable, 2.54mm 1P-1P For Arduino	4.98		Optiional for dimming
	*note: an achromatic lens is needed if direct projection onto the back focal plane of the objective is needed. Focal length is dependent on path length
