# Supplementary material for: Open LED Illuminator: A Simple and Inexpensive LED Illuminator for Fast Multicolor Particle Tracking in Neurons
Source: PLoS One. 2015 Nov 23;10(11):e0143547. doi: 10.1371/journal.pone.0143547 (PMC4658086; doi:10.1371/journal.pone.0143547)
Supplement: S2 Table — Raw mean data used to prepare Fig 3A. See the materials and methods section for details. (XLSX) [file pone.0143547.s002.xlsx]

## Sheet: Sheet1
	Arc	Luxeon 450	Luxeon 470	Cree 470	470 Oslon	Epitex 490
	1210.36	653.735	1384.6	1316.3	1280.66	217.777
	1291.23	661.03	1382.83	1315.77	1279.87	217.924
	1224.43	661.106	1382.16	1315.73	1280.56	217.732
	1211.01	662.32	1381.31	1315.88	1279.23	217.804
	1294.4	663.151	1380.83	1313.88	1278.69	217.884
	1300.52	663.386	1379.85	1316.49	1278.61	217.661
	1204.83	663.768	1380.27	1316.41	1278.73	217.635
	1221.88	663.502	1378.44	1316.47	1278.23	217.47
	1247.82	664.626	1379.16	1316.33	1277.34	217.68
	1201.6	663.403	1386.3	1316.24	1278.58	217.704
	1221.61	663.422	1386.5	1315.67	1285.45	217.242
	1209.9	665.427	1391.7	1315.46	1285.92	217.753
	1219.28	665.534	1398.09	1315.32	1286.44
	1209		1405.92	1311.87	1288.08
			1420.54	1312.07	1287.91
			1425.8	1314.89	1289.06
			1419.3	1314.68	1304.04
			1439.56	1313.5	1290.19
			1390.49	1314.2	1289.28
			1388.6	1313.05	1288.61
Std	35.4504	3.00631	18.195	1.45836	6.53465	0.183923
Mean	1233.42	662.647	1394.11	1315.01	1284.27	217.689
Std (%) of mean	2.87416	0.453682	1.30513	0.110901	0.50882	0.0844889
