# Supplementary material for: Open LED Illuminator: A Simple and Inexpensive LED Illuminator for Fast Multicolor Particle Tracking in Neurons
Source: PLoS One. 2015 Nov 23;10(11):e0143547. doi: 10.1371/journal.pone.0143547 (PMC4658086; doi:10.1371/journal.pone.0143547)
Supplement: S3 Table — Raw mean data used to prepare Fig 3B. See the materials and methods section for details. (XLSX) [file pone.0143547.s003.xlsx]

## Sheet: Sheet1
Arc	Luxeon 565	Luxeon 595	Cree 590	Oslon 590
1448.77	235.064	242.367	116.621	138.727
1451.54	235.102	242.048	116.44	138.737
1373.08	234.999	241.988	116.281	138.976
1457.96	235.04	241.639	116.21	138.636
1359.83	235.02	242.111	116.274	138.643
1348.54	235.16	241.988	116.091	138.69
1373.6	235.03	241.887	116.104	138.531
1368.22	235.242	241.688	116.07	138.758
1380.18	234.913	241.518	115.924	138.701
1446.42	234.7	241.261	115.993	138.63
1369.7		241.633	116.001	138.499
1386.67		241.481	115.962	138.586
		241.604	115.864
		241.437	115.867
			115.591
			115.751
			115.649
			115.553
