# Supplementary material for: Open LED Illuminator: A Simple and Inexpensive LED Illuminator for Fast Multicolor Particle Tracking in Neurons
Source: PLoS One. 2015 Nov 23;10(11):e0143547. doi: 10.1371/journal.pone.0143547 (PMC4658086; doi:10.1371/journal.pone.0143547)
Supplement: S4 Table — List of all LEDs tested as well as their tested drive currents and viewing angles. (XLSX) [file pone.0143547.s004.xlsx]

## Sheet: Sheet1
		dominant wavelength	drive current used for testing[mA]	viewing angle [°]
	Lumileds Luxeon Rebel royal blue	450 nm	1000	125
	Lumileds Luxeon Rebel blue	470 nm	1000	125
	Cree XT-E2 blue	470 nm	1000	135
	Oslon SSL 80 470 nm	470 nm	1000	80
	Epitex SMBB490-1100-02	490 nm	350	22
	Lumileds Luxeon Rebel lime	565 nm	1000	125
	Lumileds Luxeon Rebel PC amber	595 nm	1000	120
	Cree XT-E2 PC amber	590 nm	1000	110
	Oslon SSL 80 590 nm	590 nm	1000	80
