# Supplementary material for: Open LED Illuminator: A Simple and Inexpensive LED Illuminator for Fast Multicolor Particle Tracking in Neurons
Source: PLoS One. 2015 Nov 23;10(11):e0143547. doi: 10.1371/journal.pone.0143547 (PMC4658086; doi:10.1371/journal.pone.0143547)
Supplement: S5 Table — Raw intensity data used to prepare Fig 4C. See the materials and methods section for details. (XLSX) [file pone.0143547.s005.xlsx]

## Sheet: Sheet1
sample	470 critical			470 Koehler			595 critical			595 Koehler
sample #	1	2	3	1	2	3	1	2	3	1	2	3
	122.185	120.537	122.261	145.692	143.802	145.943	152.074	153.126	151.233	164.504	165.294	163.566
	122.452	120.098	121.171	145.95	145.393	145.991	152.984	151.763	151.419	164.599	165.146	164.026
	125.347	120.433	122.437	147.648	147.869	146.599	153.433	151.091	151.735	164.509	165.356	165.474
	123.832	120.571	121.938	147.674	146.819	147.672	153.308	152.478	151.947	166.674	165.247	166.672
	122	120.912	120.155	146.145	145.057	146.75	153.671	153.779	152.059	165.08	166.691	166.193
	122.181	122.571	120.513	144.792	145	147.018	154.576	153.549	153.615	167.191	166.186	167.615
	121.128	122.975	120.942	145.144	145.897	146.724	155.136	152.93	152.173	168.292	165.593	165.827
	121.993	120.556	120.029	146.004	146.684	144.253	151.062	151.067	152.249	165.509	166.433	162.845
	122.54	122.557	120.127	147.217	144.243	144.493	152.294	152.186	152.967	166.923	165.566	166.114
	121.391	121.269	122.446	147.386	145.825	146.674	155.092	153.255	152.768	165.892	165.488	164.071
	122.126	121.176	123.526	144.917	147.214	146.576	155.24	152.379	152.576	167.069	165.512	167.298
	122.505	121.797	122.699	145.088	146.654	145.556	152.522	150.346	153.39	166.274	164.01	165.725
	122.779	122.411	120.786	145.136	145.207	143.635	150.927	150.254	154.202	165.352	165.123	163.232
	123.395	123.251	121.119	147.107	147.338	147.28	154.115	153.523	155.449	165.823	167.305	164.942
	122.526	122.817	120.786	146.466	147.733	148.316	154.256	153.209	154.764	166.561	164.254	164.515
	123.513	122.496	121.483	146.949	146.841	144.95	155.49	152.963	153.878	168.454	163.46	164.392
	124.048	121.586	121.302	146.347	144.491	145.989	155.207	153.31	153.424	166.568	163.678	165.403
	122.368	122.018	121.982	144.463	144.283	146.868	154.982	153.482	155.139	168.246	164.644	165.68
	123.846	122.728	121.272	144.362	145.283	147.027	154.272	151.149	155.415	164.276	164.05	163.869
	123.374	123.764	122.227	144.349	144.374	145.051	154.487	153.297	154.305	163.952	165.388	164.557
	121.692	123.038	123.815	143.482	143.196	144.112	153.988	152.715	153.372	164.162	165.508	163.234
	122.267	123.115	123.138	144.783	143.401	145.458	154.682	152.152	153.444	164.544	165.974	164.353
	122.669	124.662	122.998	144.667	144.331	143.34	154.002	153.662	152.007	165.661	164.67	167.323
	124.726	124.686	123.412	145.981	147.329	145.549	154.745	155.76	155.049	167.015	168.593	168.667
	122.063	122.553	123.271	144.551	146.352	145.315	154.438	153.972	152.738	166.729	165.632	167.462
	122.821	122.679	122.988	144.368	145.371	145.854	154.139	152.619	155.339	167.338	164.619	165.963
	123.873	123.511	123.822	146.759	144.486	148.261	155.546	153.092	158.007	166.365	164.965	166.772
	123.091	121.191	120.372	146.919	144.894	143.463	155.458	152.458	152.624	166.094	163.181	164.517
	123.786	121.265	121.715	146.43	145.743	145.075	154.694	152.573	153.501	165.215	164.351	163.688
	124.51	124.029	123.751	147.679	145.766	145.236	155.205	153.461	154.056	167.519	164.229	163.365
	123.364	123.422	123.243	145.657	144.77	144.495	155.636	153.243	152.945	167.475	164.945	163.75
	122.15	126.524	124.922	142.926	143.978	145.83	156.732	154.885	154.976	167.787	167.089	165
	123.749	124.908	123.155	143.66	145.487	145.173	152.847	152.434	153.82	168.268	167.257	166.33
	125.643	125.569	122.887	145.374	147.13	145.208	155.807	152.94	154.982	168.417	166.099	168.848
	126.957	124.687	122.336	144.422	145.919	146.94	153.513	154.124	154.232	166.859	166.554	167.183
	125.941	123.617	123.515	144.676	145.316	146.735	153.352	155.456	154.434	167.11	167.132	164.169
	125.803	125.76	123.943	147.758	147.803	143.205	154.863	154.091	155.903	167.92	166.003	164.906
	125.609	124.615	123.873	146.381	148.553	145.564	153.796	154.818	156	167.946	166.264	167.755
	125.167	124.843	123.863	145.92	146.731	144.157	154.19	156.37	155.483	167.833	166.27	166.897
	126.576	123.775	124.671	146.59	145.576	143.875	156.122	156.081	154.723	166.679	166.481	167.429
	126.497	124.515	124.208	146.073	146.075	144.917	155.883	154.533	154.639	166.901	167.89	165.567
	125.351	123.832	126.112	146.023	144.66	145.626	153.474	153.319	156.5	165.977	167.851	166.882
	127.089	125.269	125.347	146	145.473	144.94	156.1	154.939	156.437	166.515	165.66	165.199
	125.926	123.663	123.659	144.792	145.368	145.438	156.493	154.824	155.414	166.571	164.04	164.571
	126.178	123.202	122.245	142.776	143.607	142.472	154.628	154.577	155.202	165.889	163.692	164.643
	126.99	123.333	122.998	145.659	143.998	142.673	154.339	153.012	155.333	165.018	165.328	167.643
	126.358	124.881	122.736	145	145.523	143.458	155.264	155.17	155.353	167.955	165.816	167.055
	125.587	125.606	124.53	144.548	144.324	145.833	155.146	156.157	155.353	167.792	165.645	167.305
	126.341	125.819	125.217	145.5	144.535	146.589	157.229	156.306	155.363	169.365	166.489	167.74
	126.534	126.352	125.469	146.248	145.658	145.169	156.702	155.213	154.494	169.252	166.876	167.272
	127.165	124.135	127.383	147.812	147.071	143.98	157.152	153.062	157.052	168.478	166.094	167.186
	127.054	125.351	128.47	147.701	147.596	143.92	155.041	154.919	157.191	168.601	168.318	167.874
	128.431	124.529	127.477	146.376	147.445	144.817	156.916	155.425	156.515	167.486	167.086	168.003
	127.851	124.507	124.88	145.373	146.775	146.366	156.598	158.06	157.165	168.419	165.342	166.533
	128.911	126.703	126.436	146.488	146.429	147.1	157.525	156.373	157.344	169.726	165.967	165.528
	128.013	125.501	125.856	143.388	147.24	145.056	155.207	154.953	153.75	169.103	167.3	165.325
	128.13	126.407	125.768	143.938	145.391	144.536	154.288	154.946	155.04	166.835	164.712	165.728
	127.522	125.986	125.43	144.183	145.671	144.449	155.513	157.123	153.668	164.841	167.395	165.726
	124.487	126.043	127.377	146.756	145.678	145.233	156.683	154.223	153.62	165.584	165.711	166.622
	125.527	127.106	127.59	145.272	145.791	145.39	157.547	153.441	155.903	166.109	166.398	169.057
	124.269	126.716	125.532	145.465	146.987	146.729	157.716	153.994	156.644	165.845	168.435	170.256
	125.493	125.728	125.157	146	145.477	145.99	156.868	153.925	156.045	167.639	165.895	167.637
	127.854	125.968	125.901	146.515	145.917	145.408	156.664	153.957	154.718	167.051	165.259	166.672
	128.168	129.29	125.912	147.118	146.166	144.138	155.364	155.157	155.018	170.156	166.048	169.566
	127.92	126.781	126.781	146.494	145.504	144.992	155.992	155.487	156.923	169.208	168.087	169.789
	127	126.228	127.719	144.713	147.902	146.546	156.433	154.855	156.689	166.978	167.144	167.5
	126.786	125.565	126.433	145.281	146.859	146.714	157.209	156.93	157.109	167.278	168.993	167.075
	125.964	126.188	125.427	147.245	146.094	147.193	157.797	156.458	157.25	167.458	167.219	166.219
	125.994	125.037	125.011	145.026	145.996	146.013	155.017	153.024	156.004	164.024	163.004	165.02
	127.066	127.215	127.8	145.293	146.398	144.218	157.613	154.735	156.141	169.601	166.927	169.054
	127.244	127.484	128.444	146.6	145.109	145.326	158.583	154.711	156.244	169.221	168.333	169.155
	127.912	129.888	128.338	147.357	146.015	146.015	159.619	159.387	157.589	167.383	168.015	167.616
	128.861	129.254	127.464	145.354	146.466	146.582	157.525	158.531	157.777	168.18	169.331	169.083
	129.178	126.468	126.833	145.194	145	147.629	156.741	156.102	155.627	169.681	166.154	167.513
	127.355	126.737	126.768	147.527	147.527	147.768	157.728	153.711	158.995	169.228	168.115	168.851
	127.236	126.892	126.509	148.559	146.678	145.844	158.832	153.721	157.545	168.358	168.545	168.75
	127.515	127.489	126.979	145.803	146.481	147.186	159.509	155.468	158.697	168.482	169.443	166.797
	126.614	128.934	127.581	145.634	147.868	144.967	157.982	156.894	157.425	169.366	165.693	168.974
	127.755	127.641	127.54	147.589	144.985	144.372	158.283	153.611	156.825	168.741	168.259	168.873
	128.167	129.471	126.716	146.628	145.46	146.647	156.492	156.571	156.226	169.539	167.461	169
	128.011	128.661	128.284	144.372	145.685	147.162	156.723	158.858	157.657	168.98	168.074	169.181
	128.739	128.718	127.476	143.783	144.934	145.077	156.148	157.326	158.33	166.607	167.801	169.654
	129.841	127.516	128.287	146.361	148.153	146.773	158.772	158.891	157.911	166.866	166.555	165.784
	130.242	128.11	127.178	144.54	146.142	146.336	156.685	156.749	156.058	165.654	168.124	167.899
	128.911	128.494	127	145.918	146.926	146.985	156.598	158.895	157.532	166.578	166.56	167.664
	128.596	128.414	127.783	147.302	145.668	145.577	159.054	158.469	158.396	169.1	168.173	169.105
	129.892	126.823	126.812	149.113	147.806	145.075	160.097	156.764	159.72	172.85	168.758	168.263
	127.704	130.337	127.196	147.946	146.865	145.858	160.561	158.792	156.285	172.691	169.461	167.242
	127.985	128.264	128.035	147.526	146.373	144.079	156.919	159	156.872	169.432	169.552	168.039
	129.415	127.395	127.787	146.772	145.203	144.792	156.239	157.741	158.128	168.154	168.154	167.496
	130.239	128.37	126.877	143.307	144.12	144.51	156.093	157.277	158.21	166.855	166.709	167.393
	128.025	126.049	126.008	142.35	144.331	146.959	156.661	155.691	158.008	166.674	166.013	167.685
	127.764	128.275	127.611	141.233	148	144.796	157.586	155.937	157.23	169.378	165.728	167.046
	129.727	129.589	128.847	146.676	147.527	147.317	157.988	156.768	157.492	170.64	166.476	168.327
	130.463	130.334	129.464	146.731	147.47	146.729	157.402	158.199	157	169.669	167.075	168.737
	127.841	130.862	128.273	146.844	150.765	146.474	158.92	158.512	157.118	169.45	169.882	167.976
	130.102	128.313	128.498	144.811	147.155	144.217	159.141	156.3	157.945	168.739	169.1	168.047
	129.587	126.232	127.927	144.038	144.187	143.683	160.559	156.679	158.565	168.952	168.321	168.61
	129.094	129.903	128.511	145.283	146.972	145.86	159.502	156.915	157.973	169.724	168.371	169.316
	130.251	129.729	130.13	147.424	146.049	146.24	159.051	156.84	158.368	169.769	167.248	169.336
	128.182	128.858	129.088	147.792	143.097	142.329	157.297	157.918	157.125	169.884	164.013	167.918
	130.145	130.227	129.207	146.125	146.562	146.441	159.758	157.082	157.422	170.957	166.602	168.664
	129.62	129.58	129.553	146.336	145.951	146.624	158.701	158.94	157.376	169.364	167.031	168.542
	128.594	128.415	128.849	146.576	146.643	145.335	159.618	158.077	157.522	167.921	167.946	170.489
	128.979	128.59	130	146.182	146.183	145.432	158.432	157.592	158.704	168.274	169.547	168.814
	129.852	129.213	129.997	146.104	146.882	146	157.208	158.78	159.048	168.891	168.794	165.448
	128.364	129.373	130.258	147.123	147.725	145.042	160.18	159.657	159.025	167.55	168.839	168.438
	128.297	129.153	130.291	146.19	147.694	145.862	159.037	158.84	158.626	169.426	168.846	169.282
	129.137	129.722	131.183	146.357	146.665	146.075	159.171	159.67	157.355	172.216	169.559	168.268
	131.492	129.105	130.918	145.62	145.373	146.422	160.324	158.233	158.606	169.76	168.406	169.501
	131.513	129.637	131.004	147.489	144.563	144.433	158.019	159.538	158.049	167.241	166.608	168.266
	131.424	128.037	130.428	147.515	144.731	144.991	158.501	159.93	159.249	168.406	168.225	170.024
	130.918	127.422	131.827	146	145.983	144.084	157.864	159.993	160.953	169.482	167.918	170.331
	130.21	128.744	131.162	146.817	146.87	144.96	160.315	158.21	162.86	169.647	167.889	168.129
	131.638	131.918	131.321	147.989	146.689	146.94	162.322	159.638	159.036	170.014	169.662	168.041
	131.253	128.097	131.547	147.42	146.233	146.879	158.964	159.253	159.306	170.861	168.847	168.594
	130.509	128.748	131.491	147.108	146.55	146.09	159.149	159.509	159.369	170.18	168.239	166.779
	130.374	129.31	131.312	146.465	146.334	146.175	159.155	159.022	158.708	168.978	169.732	166.708
	132.272	130.868	131.312	146.446	147.12	148.295	160.452	159.982	161.56	170.199	170.006	170.097
	131.2	129.404	132.559	147.373	146.381	148.166	159.163	159.301	159.111	168.88	168.484	170.198
	131.016	131.02	132.059	148.086	146.538	146.571	161.961	159.805	159.415	170.558	169.887	170.403
	129.72	131.976	131.596	148.45	144.562	146.625	160.162	161.458	161.921	170.486	169.722	169.122
	130.332	130.762	130.65	147.618	144.98	148.365	159.456	161.917	160.372	171.65	169.451	167.966
	130.027	131.164	128.767	145.534	144.316	145.76	160.664	158.304	158.476	169.449	167.353	170.277
	130.809	129.23	128.274	143.977	143.7	144.55	161.215	158.34	157.294	167.485	170.324	169.531
	132.564	131.294	130.96	145.389	146.71	145.87	161.08	160.96	158.469	169.346	169.825	169.644
	133.537	132.251	131.788	147.198	145.93	145.873	160.983	160.738	159.089	169.393	169.911	169.127
	132.686	131.12	129.963	145.309	144.765	146.198	160.29	159.042	159.314	168.645	168.83	167.872
	131.145	131.234	131.187	145.094	145.435	146.388	159.874	160.561	160.926	168.061	168.047	167.739
	131.723	131.452	130.833	147.162	147.431	146.278	161.703	162.123	160.304	170.901	168.728	167.453
	131.87	132.265	131.458	147.876	148.38	147.648	160.043	160.149	163.275	171.821	170.513	169.784
	132.163	133.175	131.405	148.566	148.083	149.353	159.603	158.964	162.823	172.163	170.266	171.627
	134.139	130.514	130.086	146.214	147.786	147.172	161.172	160.55	158.892	171.634	169.542	172.45
	132.588	132.139	131.635	148.015	147.776	148.206	161.926	158.731	161.488	168.587	167.451	170.295
	132.692	133.227	132.446	149.839	146.605	146.417	161.159	160.52	161.339	170.205	169.361	170.393
	132.75	132.167	131.812	148.083	146.292	145.833	159.396	159.188	162.146	168.5	169.583	168.646
	131.721	131.25	131.348	148.124	148.428	146.103	158.374	160.92	160.659	168.597	169.871	168.797
	132.026	131.007	131.029	148.989	147.022	146.945	158.011	162.007	159.956	170.945	170.996	169.018
	133.346	133.586	131.437	147.799	147.91	145.58	158.731	162.038	161.056	170.489	169.616	170.566
	131.842	133.686	132.287	146.842	148.327	144.485	161.014	161.725	161.695	168.327	170.413	171.492
	132.383	132.151	133.09	147.82	148.583	146.719	162.794	159.687	161.036	170.772	168.956	170.125
	134.112	134.576	132.286	146.685	148.323	148.72	163.549	160.434	162.722	171.225	171.015	171.397
	134.318	137.511	131.33	144.861	147.413	147.324	162.277	160.194	160.619	171.829	171.906	171.112
	133.642	132.412	133.824	146.92	148.112	146.74	162.019	159.74	160.714	171.225	168.818	171.735
	133.124	130.623	133.046	146.377	147.665	147.041	161.272	157.566	160.23	170.635	169.271	170.272
	133.503	132.464	134.681	145.975	147.982	147.241	160.012	156.504	159.762	171.968	169.245	168.516
	132.628	131.624	133.29	148.414	145.668	147.386	161.815	159.215	162.024	172.081	172.395	168.887
	132.605	131.956	130.098	148.463	148.096	146.956	162.632	161.409	162.439	173.728	171.177	171.963
	133.051	133.717	130.965	147.809	147.398	147	159.744	161.435	162.125	171.683	169.51	170.246
	132.176	133.341	132.759	144.683	146.62	146.526	160.29	159.664	161.929	170.184	169.013	169.721
	133.54	131.307	131.944	146.39	145.78	146.293	162.261	161.419	161.82	169.343	170.263	169.277
	134.336	133.836	131.784	147.918	148.837	147.198	158.704	161.123	161.233	170.52	169.849	170.487
	135.61	133.753	132.966	147.281	148.216	147.622	161.217	160.863	161.247	170.975	170.952	170.4
	136.411	130.584	132.48	147.485	146.548	147.466	160.071	161.449	160.513	171.466	169.047	171.449
	132.63	131.706	131.094	146.513	145.6	146.433	161.322	158.881	160.019	170.294	168.962	169.695
	131.791	132.118	131.526	145.934	145.033	144.909	162.602	158.227	162.166	170.308	168.184	172.976
	133.864	132.987	132.889	145.151	149.12	147.852	162.747	159.546	160.645	173.105	169.836	171.947
	133.468	133.069	133.612	147.402	150.081	148.034	163.018	162.063	163.232	172.452	171.432	171.079
	133.731	134.173	133.668	147.489	147.725	147.669	165.047	160.544	162.614	170.757	170.716	169.455
	133.308	133.058	133.564	147.115	145.467	147.429	164.72	159.895	161.092	173.241	170.702	168.64
	133.324	133.336	132.052	148.953	146.302	146.036	161.73	157.723	161.617	171.689	169.358	168.028
	135.157	134.677	136.14	152.786	149.715	147.595	164.354	158.398	164.834	173.53	171.511	171.878
	135.625	133.451	134.911	149.481	147.961	147.574	163.486	160.98	162.861	171.274	170.749	171.749
	136.082	133.077	132.525	149.326	146.533	147.319	161.85	161.156	159.077	170.989	169.174	169.907
	136	133.256	133.802	149.636	144.655	146.585	163.516	160.504	159.511	171.267	170.752	171.019
	133.095	132.662	133.507	147.23	145.483	146.939	162.767	159.315	159.109	171.939	170.199	167.639
	134.067	132.049	131.723	145.72	145.852	147.582	162.935	161.645	161.599	170.674	168.737	168.318
	134.805	132.067	133.468	147.42	147.885	147.596	162.141	160.471	161.563	169.168	169.168	171.422
	136.208	132.643	135.926	149.523	149.403	148.882	162.404	159	164.285	170.6	169.538	171.749
	135.078	131.1	134.039	147.999	149.039	146.957	161.102	159.022	161.983	169.126	173.618	171.758
	135.472	132.147	134.879	147.66	147.186	146.903	161.255	162.055	161.197	172.862	169.627	171.051
	134.86	132.847	133.612	147.956	147.757	146.478	160.77	162.168	161.26	172.568	170.183	173.324
	135.544	132.386	133.841	147.696	148.703	146.335	162.02	160.645	162.544	171.703	172.215	172.966
	135.023	131.829	134.216	147.731	146.538	146.86	161.421	161.377	162.926	171.635	171.098	170.14
	136.584	134.694	134.7	146.22	145.007	147.947	163.647	161.83	163.856	171.987	171.874	169.249
	136.191	134.113	134.636	148.261	148.094	146.608	162.96	162.584	164.484	172.424	171.747	172.34
	135.551	134.55	134.453	148.1	147.801	146.847	162.704	161.754	164.549	171.549	170.351	171.85
	135.62	133.797	133.246	147.651	146.172	147.595	161.919	160.806	163.964	171.504	170.022	171.741
	137.127	135.615	134.362	148.943	147.362	149.908	163.834	160	162.563	171.063	171.626	171.138
	138.09	134.383	133.052	148.662	146.128	145.601	160.735	160.338	161.749	168.5	171.49	174.811
	133.724	136.227	133.13	147.415	148.382	147.43	161.942	160.981	162.715	171.411	172.348	174.285
	136.107	135.431	132.99	147.591	148.944	146.684	162.965	160.891	162.75	172.796	171.265	170.851
	136.899	136.08	132.699	148.342	147.605	146.154	162.426	160.961	163.101	172.776	171.846	172.435
	136.306	133.662	130.685	147.316	147.969	146.314	162.047	160.338	161.361	172.008	169.353	171.597
	134.346	134.946	133.23	148.551	147.7	146.432	164.239	160.57	162.481	172.514	168.276	171.715
	134.491	133.202	134.073	147.969	147.368	146.884	163.329	161.226	162.46	172.231	168.59	170.011
	134.64	133.217	134.072	147.249	147.037	147.594	161.469	161.286	163.896	172.938	169.969	171.73
	134.894	135.775	134.716	148.758	146.593	148.318	161.374	162.635	164.131	171.611	171.96	173.154
	136.294	135.379	133.717	147.689	146.657	148.146	163.135	162.628	159.806	172.011	171.692	173.778
	136.993	135.659	133.198	148.197	147.601	147.39	161.587	161.261	161.272	173.406	171.739	173.064
	135.706	133.639	133.468	148.989	146.048	146.595	162.818	161.635	164.532	173.064	173.935	173.038
	137.495	132.647	133.907	148.422	146.99	147.308	162.574	161.401	164.01	172.754	173.585	172.602
	134.045	133.558	134.482	149.274	146.026	145.657	161.074	160.272	162.735	171.014	173.139	170.545
	137.03	135.587	134.728	148.549	146.171	147.367	162.856	162.953	162.822	173.145	173.038	172.502
	135.669	135.503	135	148.124	147.492	148.37	161.403	162.293	163.367	172.856	172.771	171.724
	135.273	135.321	135.365	149.276	146.489	147.714	161.908	163.758	163.46	174.003	173.591	172.321
	136.332	134.953	135.592	147.448	146.197	144.692	163	161.719	162.997	174.335	174.315	171.573
	133.759	135.81	133.901	147.07	147.338	144.679	163.691	162.316	160.453	174.271	173.772	171.63
	135.297	133.311	133.576	146.291	147.852	147.564	165	162.294	162.008	172.449	171.287	173.986
	137.613	135.762	134.492	146.865	147.195	149.358	164.556	162.501	163.354	172.504	171.808	172.377
	138.961	135.771	135.14	147.636	146.809	149.738	162.706	162.114	164.32	171.505	172.516	171.278
	136.675	135.659	134.681	147.282	146.855	146.599	164.288	161.083	163.212	170.264	171.802	171.849
	134.476	135.504	134.425	147.161	147.77	146	164.082	161.77	162.817	171.506	169.892	170.82
	135.172	136.859	133.953	147.656	147.672	146.125	163.531	163.938	162.422	174.578	170.234	172.734
	135.751	137.202	132.762	148.433	149.811	148.073	163.779	164.95	163.017	172.154	170.62	175.109
	136.101	137.102	134.963	148.233	150.519	148.218	165.731	164.931	164.43	172.602	172.881	174.679
	137.005	137.946	136.999	149.989	145.209	146.023	163.11	161.133	162.083	172.055	172.995	170.143
	135.436	136.391	135.298	148.298	147.376	149.474	162.96	162.95	163.332	173.195	172.534	170.537
	134.908	137.296	135.483	147.742	147.685	148.016	164.372	163.149	163.314	172.387	174.207	171.613
	136.132	136.651	134.857	147.369	149.684	149.042	165.404	161.278	165.543	174.091	172.638	174.097
	136.129	136.921	132.637	146.691	148.918	147.551	164.642	161.927	165.159	174.696	171.437	173.536
	137.775	135.805	135.777	146.587	148.702	149.021	165.859	161.205	160.563	171.923	171.31	172.898
	135.754	135.646	135.533	147.357	149.135	146.577	162.841	161.667	160.534	172.398	172.823	172.021
	136.488	136.029	135.003	148.61	149.847	147.191	163.398	162.703	161.355	172.649	171.708	171.579
	136.995	137.201	136.022	150.207	148.464	148.758	165.192	164.464	165.452	173.989	171.479	171.277
	135.174	136.782	135.412	149.753	149.362	148.024	163.571	164.18	162.806	173.371	172.415	170.185
	134.813	136.272	136.187	147.858	148.081	150.061	162.452	163.452	163.176	172.793	172.272	170.265
	136.762	136.937	135.485	150.35	149.27	147.889	164.628	164.961	165.206	175.033	174.009	174.183
	136.794	135.804	135.11	150.571	148.452	146.974	166.156	163.421	164.814	173.025	173.713	173.713
	135.582	137.059	133.747	147.194	149.711	146.082	165.561	162.343	163.651	173.297	171.219	171.041
	133.583	134.54	135.325	148.135	148.146	146.052	164.707	162.574	164.606	173.063	173.77	172.999
	136.261	136.232	136.824	147.783	148.199	147.894	165.026	163.401	164.791	172.099	173.29	172.563
	136.985	136.037	135.599	146.614	148.475	147.99	164.545	163.106	163.528	172.967	171.09	172.531
	135.347	135.671	135.768	146.735	148.089	149.332	165.378	164.187	164.249	173.421	172.653	173.567
	133.468	135.499	137.023	147.82	146.871	149.373	164.142	164.711	164.82	174.252	171.988	174.787
	134.808	134.754	136.909	147.444	149.899	146.374	163.295	164.588	164.444	170.817	171.299	172.673
	135.675	135.51	135.736	148.622	149.818	147.194	164.537	163.642	163.574	171.185	172.185	173.898
	135.857	135.162	135.952	149.339	148.093	146.695	164.966	164.386	162.661	170.712	171.743	173.869
	136.924	136.463	135.889	148.634	147.973	149.278	165.345	162.91	163.442	174.291	171.8	174.4
	136.675	136.366	136.02	148.67	145.778	149.028	164.678	163.334	164.002	173.409	173.603	172.757
	136.472	136.491	138.181	147.59	147.727	147.037	166.472	162.776	164.459	173.236	172.869	173.186
	137.721	135.814	137.853	148	147.772	146.921	164.97	164.603	164	174.108	171.811	173.039
	138.803	133.923	136.549	148.379	147.87	146.187	164.67	164.651	163.441	173.347	172.222	172.366
	138.226	137.782	136	149.756	149.414	148.694	166.593	164.432	165.54	175.216	172.82	171.407
	138.439	136.926	135.895	148.623	149.742	150.035	163.658	164.352	165.742	174.232	174.659	175.461
	135.431	138.488	135.445	147.292	148.452	150.328	166.948	163.073	166.137	172.956	173.029	174.073
	135.934	136.932	136.73	148.852	149.757	149.213	167.722	162.763	164.005	173.755	173.101	174.73
	136.315	135.914	135.432	150.24	149.822	147.954	166.576	163.396	162.854	174.036	173.37	174.081
	136.115	136.852	136.83	151.794	148.169	147.181	166.776	166.763	164.863	174.967	173.702	174.704
	136.537	136.299	134.481	148.759	146.527	146.321	164.042	163.939	164.535	172.503	172.599	171.922
	138.345	137.395	134.189	147.834	148.72	147.671	165.44	163.808	163.77	173.964	173.479	172.203
	139	137.484	136.79	149.016	149.649	149.102	167.33	164.359	164.077	172.849	174.899	172.631
	137.739	137.184	137.943	148.224	148.713	148.408	168.449	164.858	166.715	174.118	174.816	174.96
	136.897	137.757	135.399	147.059	150.75	149.777	167.961	164.215	167.104	175.842	175.538	173.152
	136.851	136.191	135.873	148.134	148.367	147.286	165.255	165.037	164.372	172.58	170.294	172.787
	137.113	136.198	135.359	147.404	148.346	148.81	165.185	165.021	163.826	173.626	170.124	173.398
	134.295	135.615	135.25	146.951	149.113	150.243	166.021	163.602	165	174.015	171.735	173.308
	135.686	135.99	136.059	148.539	146.505	148.397	166.539	164.074	164.593	173.49	173.221	172.368
	137.836	135.976	136.891	149.867	146.362	148.841	165.634	164.195	166.311	174.673	174.218	171.474
	136.143	135.064	135.386	149.453	148.329	147.068	165.096	163.712	164.181	172.914	174.849	172.882
	135.567	135.546	136.248	148.978	148.257	146.599	165.517	163.461	164.107	173.373	175.022	174.464
	136.676	136.361	136.094	148.207	148.91	146.391	166.17	162.641	164.444	175.11	175.218	175.442
	136.365	137.295	136.9	148.351	148.933	147.317	165.691	164.966	164.724	174.646	171.032	172.463
	138.286	137.141	137.353	148.565	149.82	150.137	165.636	165.169	167.208	176.277	172.599	173.739
	138.193	136.312	136.455	149.756	148.987	150.419	166.324	167.087	166.888	176.85	173.85	176.675
	137.354	136.108	135.964	149.081	149.57	148.332	165.874	166.265	165.821	175.717	173.314	174.956
	135.401	136.537	134.274	146.826	149.849	147.29	165.621	165.414	167.904	173.245	174.059	176.281
	137.43	135.695	135.954	148.331	147.458	147.87	167.721	165.282	167.121	173.591	176.726	175.166
	138.135	136.452	137.593	149.588	150.314	147.865	167.339	165.791	167.661	174.332	175.734	174.199
	137.998	137.221	136.669	150.225	150.65	147.556	165.681	167.547	166.649	175.12	176.245	175.522
	138.806	136.4	135.584	147.985	147.535	147.146	164.452	165.771	166.564	175.371	174.546	173.903
	138.47	134.757	138.978	148.195	147.442	147.746	165.21	162.011	165.447	176.251	172.015	172.283
	137.303	136.482	136.007	146.325	145.254	147.985	164.202	163.496	164.665	175.309	172.877	173.768
	137.869	136.046	135.742	148.641	145.498	147.207	164.649	164.835	165.692	175.22	172.797	173.797
	138.199	135.386	138.338	149.049	146.285	149.135	166.04	164.543	167.484	175.89	173.911	175.467
	136.75	135.694	138.451	147.995	147.444	150.991	165.272	166.206	167.14	176.618	173.895	173.162
	134.5	136.921	137.037	147.628	147.891	144.743	165.061	165.238	166.201	175.208	173.756	173.537
	135.008	135.595	137.001	149.093	146.594	148.526	167.814	167.681	166.398	176.287	175.692	174.575
	136.8	136.585	138.116	149.513	146.81	149.208	167.901	164.76	165.108	174.525	175.496	172.795
	137.132	138.493	137.741	150.009	147.776	148.469	166.571	164.586	164.658	174.136	175.039	174.917
	136.488	137.183	135.14	148.013	149.772	149.098	165.964	164.285	167.516	175.798	173.234	174
	138.5	136.917	137.25	148.583	150	147.75	165.167	165.5	165.417	175.25	173.667	175.083
	137.819	137.602	136.706	148.091	149.308	146.843	167.004	166.303	168.126	171.825	174.455	173.489
	138.343	136.4	137.942	148.942	148.45	149.239	167.399	167.689	169.102	175.224	175.101	172.797
	138.722	137.42	137.273	148.281	150.156	149.053	165.737	166.611	166.467	175.616	172.284	174.409
	138.898	137.861	138.854	148.92	151.029	149.906	165.948	167.928	165.912	174.957	173.086	174.977
	137.007	138.13	135.866	148.973	148.293	147.612	164.482	166.671	166.276	173.742	172.384	174.557
	135.907	137.522	136.625	148.761	148.076	148.007	164.618	166.442	168.183	174.611	173.86	175.452
	138.586	136.19	137.333	148.32	148.601	147.181	168.07	166.542	168.266	177.596	174.544	174.821
	138.032	137.066	135.117	148.029	146.714	148.019	167.87	165.117	165.536	175.955	174.28	176.068
	136.097	137.892	135.192	147.271	150.502	148.77	165.287	166.627	165.206	176.708	172.615	173.138
	136.481	137.573	137.176	149.371	150.294	148.5	166.335	165.507	166.566	175.581	175.761	176.92
	136.956	137.289	137.68	148.367	148.003	148.205	167.62	164.744	166.006	174.842	175.936	176.722
	136.664	134.066	137.329	147.24	146.877	147.468	167.191	167.13	165.667	173.343	174.497	175.549
	137.197	136.411	136.202	148.592	149.398	149.609	167.99	166.803	167.99	176.791	175.385	173.406
	136.353	139.481	137.082	147.954	148.938	151.834	167.399	168.507	166.798	175.599	172.588	174.671
	139.097	139.168	138.505	150.944	146.697	150.545	168.206	169	166.723	176.5	172.832	175.88
	138.554	138.156	135.969	150.512	147.55	149.135	168.149	167.637	168.128	177.481	173	176.46
	141.556	137.796	134.057	146.394	148.489	149.461	165.081	166.773	168.839	176.029	173.19	175.933
	137.272	137.681	136.568	148.096	148.696	146.672	165.059	167.074	166.766	175.543	174.777	174.483
	137.945	137.538	137.999	145.982	148.802	145.98	166.91	165.809	166.788	175.788	175.34	174.238
	138.445	136.586	136.675	147.921	148.052	147.033	166.499	165.912	165.522	174.11	175.516	175.375
	137.138	137.886	135.273	148.594	148.548	148.923	166.862	166.029	166.732	174.329	175.054	174.845
	137.904	139.285	137.525	151	149.846	150.278	166.56	167.343	169.429	174.656	176.255	178.381
	136.339	140.11	137.44	151	148.062	149.468	167.53	169.632	169.023	175.946	175.036	177.193
	137.824	138.054	137.667	149.387	148.495	149.917	166.49	167.23	166.632	176.789	175.662	175.259
	138.513	136.708	137.257	148.925	147.858	147.496	167.776	166.188	166.079	174.373	175.798	176.814
	137.891	139.702	136.302	148.314	148.404	147.646	167.418	166.302	166.577	174.372	174.789	174.894
	137.382	139.05	137.308	147.418	148.688	146.731	166.079	166.933	166.365	176.299	175.016	176.601
	137.015	134.926	136.846	149.357	148.679	148.088	166.076	166.924	168.357	176.834	176.294	177.782
	136.825	136.701	137	149.457	149.271	148.825	167.773	165.407	167.464	176.006	173.742	176.878
	138.285	139.716	137.12	150.345	149.39	149.557	170.213	165.885	168.752	175.538	174.193	176.63
	138.912	137.436	138.603	151.82	150.595	148.91	170.204	167.074	168.613	178.787	175.984	175.971
	137.81	140.69	138.503	148.161	149.358	148.127	164.723	166.774	166.27	176.485	175.174	173.111
	137.4	139.343	137.365	147.662	146.779	147.938	165.315	165.044	167.268	177.582	173.427	174.173
	138.574	140.262	137.688	149.223	147.723	148.102	166.266	166.75	168.188	175.953	175.938	175.348
	139.659	139.666	137.932	148.69	149.834	148.28	168.469	168.031	168.53	175.401	177.606	175.114
	139.933	140.731	137.066	150.8	151.062	147.066	167.073	168.995	167.199	175.866	177.924	177.86
	139.641	136.885	136.563	150.413	148.951	148.671	167.528	168.185	167	176.766	175.615	174.771
	139.745	136.735	136.285	150.175	148.742	150.076	167.63	167.142	166.433	177.279	175.277	176.047
	138.108	138.059	135.674	151.227	148.828	150.266	170.469	166.7	166.138	174.787	176.193	176.354
	139.593	138.294	136.351	151.986	149.515	149.042	169.399	167.336	166.321	173.392	177.662	174.748
	138.172	138.081	137.05	149.099	151.608	149.708	165.429	167.847	168.749	174.798	178.749	177.749
	138.635	139.395	137.204	149.648	150.92	148.845	168.819	168.71	167.364	174.506	175.501	176.605
	137.508	138.691	137.462	149.988	149.425	147.046	168.308	166.819	166.646	174.568	174.659	176.426
	137.721	138.136	137.021	150.699	149	149.196	168.744	166.181	167.13	177.74	174.047	178.538
	139.594	137.664	137.563	150	150.028	147.818	169.72	166.417	168.895	176.373	174.915	176.915
	138.799	138.093	138.108	150.086	147.714	150.468	166.878	166.468	168.302	175.274	174.496	176.165
	139.879	138.302	139.527	151.442	149.137	149.869	167.741	168.624	169.319	177.316	175.885	175.827
	140.446	137.234	138.504	151.695	147.249	148.931	166.78	167.926	168.211	178.158	175.604	175.55
	139.169	136.872	138.07	150.942	145.697	147.064	166.22	166.895	165.528	176.21	173.324	174.935
	139.327	137.961	139.316	150.944	148.041	147.686	165.754	167.359	167.713	177.615	174.432	176.351
	137.998	137.625	137.812	150.156	147.48	148	167.939	168.855	168.886	175.562	174.207	177.72
	138.496	137.658	137.185	149.031	149.038	149.566	168.221	168.181	169	177.61	177.01	177.388
	137.53	138.472	138.619	149.149	150.535	150.07	169.506	169.269	169.288	178.031	175.695	176.379
	138.651	137.923	135.383	146.497	149.349	147.301	170.624	167.161	168.984	175.463	175.648	172.478
	138.601	137.423	136.656	146.792	149.399	148.548	172.335	168.066	167.946	174.535	176.566	175.667
	139.889	137.804	137.45	147.588	148.076	148.858	170.474	167.72	167.924	175.995	173.888	175.943
	140.517	136.434	139.007	149.511	147.723	146.698	170.097	167.854	167.478	173.834	174.431	173.434
	140.225	137.79	135.124	148.574	148.519	148.534	169.015	167.334	171.325	173.232	174.217	174.496
	138.801	140.731	137.331	148.467	150.998	151.998	168.001	169.265	170.201	176.465	177.997	177.531
	139.537	138.719	138.097	150.44	149.609	151.046	168.172	168.498	168.072	177.394	175.999	178.693
	138.436	139.286	137.358	149.482	147.714	148.926	168.773	167.227	168.67	176.032	176.524	175.874
	138.189	139.361	137.584	147.588	147.789	149	167.584	167.19	168.225	176.171	176.387	172.319
	140.836	140.487	138.769	149.948	147.884	148.933	168.867	167.376	168.982	176.951	175.804	174.304
	138.781	139.853	136.353	149.184	148	148.088	168.209	168.215	169.496	175.109	174.143	174.606
	136.629	138.009	136.705	148.542	148.009	148.006	169.306	166.315	169.696	175.701	176.078	174.326
	139.699	138.029	137.806	149.569	148.304	148.806	168.823	166.958	169.469	176.629	175.482	176.24
	139.859	137.574	138.308	149.94	148.065	149.696	168.23	167.373	169.246	176.625	176.998	177.373
	140.51	137.359	137.229	146.938	148.776	148.417	166.214	167.068	169.818	174.599	174.484	176.906
	138.265	138.328	138.093	148.744	146.292	148.417	168.146	168.002	168.502	175.066	175.084	175.439
	137.346	137.269	137.066	147.742	145.434	148.213	168.224	167.195	169.14	176.496	174.371	178.176
	137.778	138.464	137.181	148.124	148.145	148.702	167.645	167.91	169.048	176.263	173.389	178.841
	138.391	137.515	137.782	149.517	150.65	148.219	167.219	167.585	169.345	178.813	173.587	177.281
	138.909	139.862	138.818	151.799	151.891	147.955	166.955	168.008	170.845	176.102	173.946	177.127
	139.174	141.027	138.096	149.26	149.751	148	167.239	169.261	168.907	177.686	174.782	175.488
	138.828	140.839	137.783	150.304	150.17	147.094	168.796	169.087	168.803	178.919	176.624	177.286
	138.721	138.32	137.674	151.053	148.224	147.938	168.293	166.419	167.827	175.146	175.579	177.672
	141.107	136.42	138.699	148.957	149.832	149.443	168.29	168.021	168.447	175.114	174.252	178.221
	142.915	140.403	140.282	148.922	148.281	149.411	171.956	170.277	168.067	176.024	177.068	175.848
	139.107	139.702	138.85	148.446	148.947	147.524	169.176	170.716	169.716	178.365	177.201	177.579
	138.695	138.825	137	148.127	148.888	146.29	168.655	169.531	168.706	176.345	176.249	177.249
	139.791	140.317	137.229	147.257	148.793	148.745	166.941	169.511	166.593	176.161	175.441	176.421
	137.212	138.599	139.19	146.207	148.006	149.196	169.388	169.201	165.007	176.994	176.993	177.993
	137.866	139.482	140.409	149.647	151.164	149.827	168.617	169.754	167.163	176.333	177.443	177.394
	137.239	138.309	140.282	149.981	151.827	147.945	170.166	170	169.701	174.377	175.796	178.234
	140.24	139.589	140.692	150.036	150.645	149.451	170.062	170	169.409	175.954	178.474	179.021
	141.518	140.656	140.541	150.599	151.759	147.413	168.714	169.965	169.839	177.069	178.195	177.805
	137.909	138.468	139.18	149.702	150.048	147.976	169.716	168.051	169.869	178.171	178.324	175.92
	138.691	138.209	139.1	148.747	151.387	149.919	168.469	167.1	167.926	176.454	177.647	175.418
	140.077	137.071	139.111	149.49	151.49	148.093	167.98	167.567	166.618	177.34	177.524	176.821
	138.725	137.319	136.512	149.067	149.261	148.025	167.565	167.657	166.599	177.401	175.376	177.367
	139.953	138.531	138.008	150.523	150.884	150.654	168.483	168.377	169.77	174.999	176.739	179.182
	138.497	137.743	138.682	149.061	148.537	148.249	168.032	166.507	169.712	174.743	176.574	175.194
	139.379	138.235	138.939	149.728	148.36	147.781	168.379	166.895	170.864	175.537	178.075	173.839
	138.523	137.416	138.626	150.163	146.937	146.214	168.597	165.647	170.116	176.742	175.982	174.413
	140.916	138.414	139.03	149.751	145.438	148.885	169.017	168.295	169.461	177.131	176.616	175.755
	140.698	137.989	136.504	149.353	148.196	149.633	169.598	166.124	167.65	176.309	174.711	176.962
	141.972	139.263	137.758	150.19	150.249	150.932	168.077	165.749	169.744	176.291	174.826	175.16
	139.702	139.516	138.09	149.71	149.023	150.502	169.429	167.941	169.982	176.792	177.597	176.842
	138.251	140.193	138.939	148.871	150.102	149.806	170.183	170.034	171.306	176.654	178.085	178.132
	141.699	140.735	137.22	149.721	149.133	147.404	169.368	172.632	167.977	176.743	179.772	177.132
	140.593	140.396	137.923	152.77	148.516	150.858	169.999	169.746	170.604	176.725	178.682	178.347
	139.745	139.036	138.121	149.682	149.767	148.826	169.704	169.919	171.723	176.332	176.915	177.938
	140.457	139.249	140.461	148	150.882	150.339	169.845	169.644	170.34	177.233	176.632	177.339
	140.476	140.179	139.619	149.088	149.845	150.847	170.774	169.538	168.819	176.277	177.091	177.335
	143.053	139.081	137.204	149.08	147.174	149.995	171.791	168.063	168.099	175.019	176.001	173.108
	139.121	138.79	138.878	149.911	150.103	150.249	170.277	168.594	170.491	177.366	175.608	176.679
	138.535	138.435	138.274	147.805	150.483	150.28	169.096	167.74	168.404	176.662	175.774	175.415
	140.061	139.671	139.341	148.09	150.716	149.194	170.085	168.788	167.271	178.334	177.869	175.664
	140.277	138.92	139.434	149.981	148.575	148.135	171.132	168.237	167.388	178.264	178.782	176.665
	138.416	139.035	139.052	150.901	148.134	145.461	170.862	170.734	168.868	179.676	176.537	177.266
	138.671	139.41	139.897	150.774	150.701	148.581	169.885	167.141	169.671	177.822	178.684	177.183
	140.114	139.163	138.785	150.429	151.273	150.799	169.671	167.429	170.63	177.626	179.118	176.647
	139.535	141.026	137.165	149.135	149.861	152.348	170.5	168.294	171.768	173.361	177.629	177.294
	139.127	141.391	139.15	151.904	151.907	149.903	169.457	169.486	171.45	177.029	177.919	177.443
	139.45	140.643	137.966	148.282	149.025	149.03	168.182	168.572	169.814	177.182	177.06	177.089
	140.101	139.87	138.574	147.855	149.101	147.799	168.857	169.83	169.885	175.366	176.4	176.528
	139.87	139.532	139.341	147.08	148.904	147.785	168.67	169.459	169.042	176.145	176.287	176.471
	139.552	141.057	140.774	149.785	149.288	151.542	172.597	171.969	168.408	179.488	177.978	178.603
	138.836	139.578	139.362	149.606	146.762	151.177	172.246	169.11	169.376	176.876	178.588	178.868
	140.148	140.356	138.549	147.648	146.828	147.746	171.335	167.884	170.783	177.732	176.089	177.787
	141.413	142.71	140.391	148.351	148.568	147.415	170.56	169.101	171.171	181.565	178.323	177.077
	140.839	140.322	139.352	147.111	149.881	147.91	169.268	169.208	168.746	179.427	177.153	175.705
	141.73	138.572	139.096	146.879	149.21	148.089	167.733	169.149	167.804	178.389	174.943	175.932
	141.5	139.76	141.473	151.485	150.252	149.524	170.196	169.772	174.321	176.995	178.449	178.784
	140.134	141.561	140.792	149.5	150.806	148.834	171.276	170	172.062	176.897	179.636	179.219
	141.679	140.982	138.837	147.194	149.431	148.713	170.417	169.604	171.8	175.498	177.246	178.69
	140.449	139.943	137.448	148.089	148.552	149.656	170.374	169.583	169	174.765	175.341	175.46
	139.536	137.236	137.01	148.272	148.199	148.959	169.531	168.486	169.524	172.306	176.726	178.482
	138.978	140.312	140.091	150.433	147.968	150.738	170.776	168.77	170.263	176.838	176.625	179.949
	139.313	139.956	139.504	149.232	147.829	150.005	171.883	169.352	169.286	176.586	175.675	178.662
	139.439	139.688	139.987	150.756	149.158	150.428	172.262	170.897	170.732	177.292	176.268	178.585
	141.789	142.883	138.211	148.551	148.427	148.757	170.973	167.7	169.216	177.334	177.424	178.576
	141.299	141.663	139.879	150.594	148.455	149.455	169.501	169.819	169.023	178.014	177.023	179.357
	142.31	141.063	142.055	150.372	150.368	150.679	170.687	168.63	171.991	178.679	178.371	177.26
	140.746	142.278	142.317	151	150.065	149.943	170.239	168.349	169.889	177.413	177.613	177.213
	140.125	141.25	141.312	150.188	149.562	150.688	169.5	169	170.312	177.75	176.625	178.438
	139.123	138.845	139.91	149.942	149.143	146.253	168.147	171.473	169.274	179.812	176.968	176.208
	139.68	138.498	140.41	149.424	148.602	148.855	169.403	171.222	169.594	178.72	176.093	177.36
	139.881	138.713	140.287	150.131	147.358	149.501	169.881	170.16	169.574	179.164	177.84	178.435
	138.78	140.521	138.479	151.045	148.002	149.045	168.877	169.098	168.889	175.734	177.48	175.7
	139.322	140.778	139.976	148.962	147.535	148.162	168.569	168.753	168.946	177.391	176.756	175.512
	142.823	139.121	142.031	147.968	146.249	148.945	169.033	169.88	167.291	175.23	177.129	175.075
	140.83	140.622	139.317	147.833	148.282	147.442	170.9	169.388	169.516	175.846	178.125	179.304
	141.875	139.75	140.409	148.865	148.355	147.279	170.24	169.475	169.889	177.544	177.465	179.28
	142.333	139.543	140.223	150.8	147.835	147.708	169.251	171.699	171.068	179.31	179.54	174.811
	140.521	141.296	138.111	148.736	150.78	146.549	169.48	170.995	171.369	179.554	176.663	177.344
	139.442	139.668	139.864	149.414	148.96	148.527	169.629	171.142	169.6	179.693	177.617	176.073
	139.147	141.066	141.833	148.167	148.583	147.11	171.157	172.775	169.993	178.431	177.652	177.154
	139.985	141.329	141.125	148.573	149.111	147.993	170.195	171.484	170.631	179.046	178.274	178.311
	143.938	140.256	140.803	148.11	151.585	149.366	171.513	169.844	171.718	179.949	177.611	178.56
	143.962	141.003	142.187	151.361	148.846	148.203	170.026	170.62	170.997	179.395	177.213	177.049
	143.078	142.488	140.191	151.159	148.979	151.207	170.17	172.35	171.119	176.601	177.349	179.959
	141.344	142.914	141.064	148.02	147.469	149.24	168.808	172.653	169.808	178.375	175.894	177.568
	139.78	141.044	140.491	147.669	147.178	147.959	168.16	170.108	169.246	178.846	175.138	176.335
	138.941	142.686	141.335	149.351	147.573	151.542	170.83	167.494	171.632	179.755	178.868	175.605
	143.612	141.129	140.753	148.376	150.369	149.044	170.215	170.297	169.757	177.559	179.043	180.294
	141.395	141.786	139.863	148.232	147.872	148.884	171.609	170.871	169.676	178.257	177.29	179.945
	141.851	143.461	140.443	149.405	151.736	149.065	173.863	169.851	172.798	178.536	178.297	178.526
	142.019	140.772	140.561	148.437	150.943	147.856	173.197	169.936	171.382	178.384	179.252	178.254
	142.107	140.971	140.994	149.412	151.506	147.418	172.158	171.994	170.065	176.023	180.088	178.417
	141.821	140.188	140.327	150.658	148.579	149.331	169.998	171.327	172.297	176.139	177.581	177.778
	142.194	140.424	140.863	149.318	149.344	147.964	171.023	170.507	169.718	176.904	177.31	180.127
	140.923	140.045	142.198	149.902	149.139	149.558	170.784	170.104	168.724	177.417	177.482	180.122
	142.635	140.446	141.142	149.477	149.19	149.795	172.238	171.159	171.461	180.145	179.176	178.11
	141.755	142.558	142.294	152.045	149.67	149.432	170.503	170.084	169.212	179.175	177.806	177.34
	141.015	140.567	140.99	149.542	149.918	150.083	170.806	170.386	171.093	177.551	179.356	177.221
	141.795	142.142	142.059	148.228	148.797	150.493	168.783	169.946	171.002	178.355	178.221	177.841
	142.014	142.273	141.578	150.443	148.319	150.46	170.03	170.477	171.044	178.575	178.809	177.714
	141.04	139.454	142.915	151.713	151.294	152.708	168.103	169.828	172.385	178.072	178.154	178.883
	141.374	138.914	141.335	150.516	148.809	149.221	170.939	170.875	171.772	180.413	177.392	177.911
	141.363	138.674	140.121	151.539	149.295	148.162	171.705	170.76	171.116	181.578	176.705	176.586
	141.838	140.111	141.346	149.235	149.14	149.051	171.684	171.5	173.162	180.295	176.971	177.406
	143.596	140.227	140.851	149.893	148.787	149.153	172.028	170.756	171.449	178.755	178.14	176.797
	142.976	138.13	142.023	150.998	150.996	150.679	172.793	170.041	170.111	178.985	178.069	176.96
	143.769	139.46	141.236	151.342	150.436	148.998	173.166	171.236	171.438	175.934	178.801	178.71
	144.567	141.533	141.513	150.533	151.135	149.356	174.39	171.133	173.038	178.26	181.295	178.904
	144.74	143.072	142.336	148.729	149.663	149.197	174.204	170.934	169.67	179.931	179.929	178.202
	141.77	140.739	142.025	149.78	150.504	149.436	171.696	170.511	169.294	180.529	180.886	177.228
	144.426	141.875	143.727	148.86	147.253	150.522	171.793	170.014	170.734	179.085	178.092	178.715
	141.879	141.975	142.691	149.239	147.215	148.534	170.642	168.867	171.704	179	179.333	178.346
	142.619	141.676	142.121	150.484	147.968	148.776	171.193	169.294	171.178	178.123	178.539	177.931
	142.959	140.233	141.469	149.597	147.839	148.756	172.756	168.638	168.884	176.254	178.264	177.692
	141.898	141.654	140.057	149.075	150.537	147.502	169.539	170.539	169.683	176.63	179.079	178.362
	141	143.747	143.297	149.484	150.391	148.487	170.554	170.546	173.457	179.75	181.296	178.556
	141.254	142.353	142.69	149.642	149.459	147.668	172.72	168.728	172.69	178.658	178.386	178.167
	142.907	143.483	143.106	149.511	148.61	147.224	172.629	169.664	172.85	177.991	178.04	177.957
	141.459	145.781	142.649	148.702	151.195	148.608	172.64	170.622	173.582	178.776	180.097	179.697
	144.921	143.752	142.885	148.965	150.912	149.336	171.657	172.442	171.962	178.471	177.335	179.351
	142.64	142.611	142.758	147.606	151.412	148.449	170.646	170.405	172.489	178.802	178.721	180.566
	143.405	142.112	142.497	150.86	150.018	148.2	171.013	173.257	171.639	180.399	177.135	180.596
	143.164	142.98	142.102	150.98	150.211	148.783	170.659	173.102	170.321	179.088	177.553	179.088
	144.256	143.863	142.411	151.578	152.423	148.107	171	172.627	171.078	178.342	179.952	177.99
	142.643	142.298	142.344	147.825	151.137	147.736	171	169.953	170.919	177.493	180.46	177.344
	143.327	143.564	140.349	148.901	150.868	148.231	172.027	169.402	170.511	178.324	177.832	178.489
	142.839	143.316	139.605	149.994	149.01	147.465	174.168	171.802	170.04	179.12	176.037	178.208
	145.108	141.143	141.15	151.422	149.326	147.781	172.781	171.081	172.007	178.199	178.591	178.025
	145.132	141.516	141.535	151.459	150.972	150.132	175.117	171.051	172.525	178.966	178.023	177.298
	142.305	141.506	142.859	149.29	150.913	150.284	172.907	172.694	173.859	179.676	179.025	177.483
	143.305	142.008	142.223	147.416	149.529	148.504	171.436	170.103	171.538	179.296	179.167	177.675
	142.192	142.57	142.132	146.51	149.911	149.659	170.613	168.165	169.441	179.287	179.57	179.661
	140.555	142.713	142.866	145.943	150	148.111	171.412	168.74	172.131	177.901	178.192	177.924
	143.573	143.706	142.757	148.926	149.919	149.353	172.11	170.842	171.945	178.151	179.393	177.459
	142.676	142.003	141.68	149.357	148.653	150.673	171.676	169.654	170.676	178.355	179.325	180.701
	142.776	143.302	144.328	150.385	150.438	150.438	172.286	171.667	171.12	180.474	179.276	179.953
	144.799	143.625	142.39	149.127	149.938	151.513	173	170.866	172.858	179.509	179.094	179.664
	145.129	143.906	141.932	150.649	151.614	147.733	172.991	171.906	173.991	180.556	180.959	179.518
	144.107	143.811	144.609	151.902	151.217	149.435	171.022	172.21	172.022	179.778	178.688	179.514
	142.841	141.208	143.208	148.388	149.678	148.187	169.305	171.343	171.343	179.09	177.311	177.488
	140.778	143.14	142.754	148.964	149.728	149.207	171.977	172.288	173.015	178.755	179.128	177.646
	141.496	143.306	142.784	150.525	150.767	149.209	172.791	171.151	173.02	179.305	181.173	178.57
	144.845	144.871	144.898	148.166	151.746	150.859	171.141	173.743	172.886	182.679	181.822	181.53
	142.579	144.376	144.002	149.551	149.077	150.174	171.388	170.999	170.107	179.999	178.109	179.846
	141.466	143.499	143.382	150.616	149.118	149.383	169.999	172.119	170.268	177.732	178.118	177.916
	141.162	144.198	141.165	151.099	149.448	149.492	169.566	173.264	170.537	178.61	180.22	177.499
	143.056	145.9	141.645	151.872	149.234	149.349	170.554	172.912	169.676	179.097	181.84	178.727
	144.588	144.962	143.553	149.718	151.137	148.407	170.515	169.503	172.694	180.537	178.648	179.358
	143.409	143.548	142.66	150.15	149.32	148.899	171.687	169.631	173.726	180.636	178.726	179.921
	145.023	144.175	143.286	150.092	147.797	149.416	170.288	171.461	173.096	179.553	178.651	177.725
	147.352	145.228	143.385	150.592	146.234	150.044	171.586	173.727	172.028	176.837	178.413	178.688
	143.849	142.658	141.027	151.2	148.169	146.11	170.018	171.857	171.418	177.822	177.639	180.721
	144.854	145.334	144.042	151.835	150.093	150.615	173.593	173.229	172.521	181.001	179.085	180.917
	145.141	145.543	143.629	151.388	151.598	150.743	175.069	172.657	172.914	180.973	179.529	180.674
	144.465	142.815	143.395	151.512	150.688	149.176	173.036	171.315	171.257	181.175	179.059	179.432
	145	143.157	144.725	152.158	152.263	150.912	174.598	172.824	170.62	180.294	179.971	177.668
	145	143.156	143.32	151.068	149.76	150.289	172.251	170.94	170.629	182.946	179.188	179.07
	145.669	144.68	144.005	150.109	151.799	148.989	173.117	172.79	173.256	183.552	181.46	181.113
	146.082	145.919	143.046	150.436	152.032	149.394	173.502	174.336	174.904	183.938	181.918	179.519
	145.111	145.143	142.358	151.033	150.492	149.862	172.977	172.93	173.334	182.773	181.545	179.954
	143.028	143.58	142.816	152.519	147.641	148.796	174.2	174.364	174.155	178.86	179.992	182.172
	145.131	142.687	142.975	149.463	151.612	148.173	174.347	173.569	171.894	181.061	181.189	182.55
	144.058	144.129	143.135	149.508	150.935	150.849	173.006	172.385	170.963	179.906	180.811	179.912
	144.37	144.272	143.039	149.341	148.434	150.723	172.294	171.428	167.713	179.466	177.497	179.093
	145.634	144.439	142.175	149.349	148.604	147.269	174.832	170.935	168.309	180.578	176.437	178.85
	145.949	144.68	144.258	148.403	149.61	148.499	173.804	171.58	172.209	179.452	177.355	178.664
	146.153	143.26	142.674	149.852	150.406	149.487	172.485	169.862	170.674	181.526	179.608	180.008
	143.872	143.995	142.781	150.784	149.583	149.779	174.566	173.478	173.265	181.43	180.212	180.566
	144.574	145.038	143.463	149.743	150.332	151.841	173.796	174.008	173.797	182.576	181.22	180.674
	147.121	144.375	144.219	151.98	151.188	149.477	172.426	170.574	171.801	181.125	176.566	180.086
	144.346	144.098	140.806	150.195	150.196	149.394	173.01	171.006	171.129	181.082	178.857	178.678
	144.403	144.904	139.923	150.642	150.815	148.993	172.584	171.978	170.118	180.173	178.314	178.483
	143.41	143.804	142.905	151.142	150.513	147.467	170.375	172.839	171.644	179.39	177.877	180.008
	144.059	144.636	142.894	150.862	150.556	147.883	170.439	173.935	172.423	181.584	179.814	179.375
	144.905	143.167	142.256	149.074	148.145	146.19	170.998	173.885	170.075	178.471	178.235	177.237
	144.788	145.54	144.618	150.782	148.819	149.503	170.984	172.997	172.272	178.685	180.088	179.546
	144.608	145.352	143.694	150.001	148.904	150.161	170.402	174.811	171.503	180.052	181.029	178.06
	143.04	143.854	142.928	149.902	149.622	149.678	170.71	172.568	171.944	180.752	179.886	177.42
	144.59	145.586	143.105	151.818	149.927	149.482	172.892	171.401	173.438	184.597	179.572	180.404
	146.662	146.877	143.863	151.873	151.878	149.961	171.279	172.181	175.108	180.578	179.225	181.809
	144.544	145.885	145.343	150.669	150.669	149.781	173.459	174.449	172.999	182.23	179.893	181.114
	144.543	145.492	146.04	152.149	151.003	151.134	173.78	174.963	173.03	180.949	179.255	180.903
	145.75	146.653	145.541	150.989	151.26	151.939	173.321	174.239	172.561	181.587	178.296	180.741
	147.939	144.945	141.059	151.367	150.416	150.393	173.454	174.009	172.382	180.993	179.542	180.463
	144.673	145.695	143.015	150.768	150.791	151.015	172.424	174.671	171.352	181.864	178.369	179.936
	144.708	145.948	142.843	150.621	149.96	149.524	173.44	173.177	171.905	182.456	179.746	179.011
	144.677	144.496	143.603	149.781	148.433	148.525	171.726	172.355	170.661	181.781	178.9	178.242
	143.841	144.034	143.639	148.206	148.185	149.038	170.441	172.445	172.966	179.882	178.105	180.958
	144.844	145.259	143.216	150.235	150.795	150.866	172.789	175.395	171.741	179.723	183.645	182.121
	144.576	145.244	143.883	151.601	152.006	150.81	171.81	173.342	173.927	180.952	180.878	182.056
	143.506	146.647	144.335	150.428	149.699	149.97	173.242	173.372	173.022	180.102	178.992	179.649
	143.101	144.647	145.1	152.333	149.221	149.353	173.502	171.843	172.353	180.333	180.623	180.635
	142.963	143.802	144.788	150.949	148.444	151.214	174.352	174.848	174.317	183.582	180.034	181.059
	145.523	145.291	143.573	150.805	150.952	150.172	174.124	174.415	174.393	182.989	178.901	181.842
	146.151	145.613	144.418	149.298	150.457	150.357	174.461	173.923	173.016	182.461	178.489	180.789
	146.389	144.994	143.612	147.637	150.41	150.06	174.383	171.779	173.801	181.198	180.023	178.81
	145.259	144.294	143.984	147.447	150.225	152.605	174.277	171.136	171.847	181.034	179.361	179.034
	145.451	143.993	146.135	149.495	150.261	151.752	174.718	176.136	172.473	180.803	181.191	179.973
	145.565	146.088	144.84	152.452	150.305	151.259	174.608	174.534	172.609	183.002	180.145	181.509
	145.978	146.728	144.258	151.964	150.257	150.926	173.221	173.397	174.08	182.72	181.27	182.131
	146.911	145.739	144.1	152.294	149.586	149.487	172.717	172.286	174.55	180.947	180.23	181.135
	146.975	144.621	144.321	151.215	149.975	150.081	174.338	175.444	172.966	180.307	181.128	182.772
	146.159	145.277	143.667	151.697	150.333	148.506	174.464	173.97	171.216	183.58	182.015	179.724
	146.333	146	144.333	150	151.667	149.667	174.667	174	173	181.333	182.333	179.667
	146.334	144.86	144.165	150.005	151.661	150.226	173.785	172.501	172.598	181.521	181.352	181
	144.349	144.308	142.538	150.788	150.958	150.594	174.184	174.193	173.583	182.261	182.217	179.882
	144.324	144.51	142.326	148.647	147.703	147.536	172.882	171.529	170.567	180.371	183.143	178.43
	148.284	143.103	144.321	148.2	148.425	147.605	173.897	172.189	172.31	178.206	181.333	180.098
	146.653	144.341	142.975	148.317	147.176	148.438	173.013	172.36	172.091	179.902	181.267	180.579
	146.289	146.038	144.777	151.239	151.811	150.227	174.359	174.963	174.516	180.686	181.303	181.723
	146.196	144.524	143.196	151.196	152.598	149.414	171.65	172.764	174.66	179.537	178.798	182.752
	146.828	145.782	143.828	151.828	152.914	150.898	172.827	174.083	173.246	177.562	180.114	180.248
	145.205	145.084	145.795	151.214	151.181	149.96	171.883	176.305	172.391	181.454	182.534	182.103
	145.764	143.491	144.854	150.618	150.803	149.865	170.699	175.214	171.495	182.256	180.902	180.409
	146.04	143.806	146.452	151.71	148.185	150.532	172.103	173.03	171.419	182.024	179.803	180.522
	146.51	144.101	146.971	150.569	150.373	150.382	174.409	172.118	173.377	179.956	181.441	179.103
	146.177	145.855	144.863	148.21	148.874	149.5	173.983	172.506	174.279	180.984	180.483	179.964
	146	147.007	144.109	149.693	148.446	149.171	171.103	174.443	174.21	181	179.893	179.276
	145.663	147.117	143.789	151.197	150.494	149.488	171.86	173.82	173.458	182.015	179.572	181.387
	144.221	148.893	142.92	152.181	149.824	151.314	173.736	174.736	172.771	183.17	181.904	182.971
	144.412	147.237	144.654	152.932	153.487	151.249	175.369	174.625	173.775	181.631	181.981	181.831
	145.981	146.425	145.896	152.62	152.009	150.38	176.295	174.412	173.444	182.625	181.675	181.309
	146.444	146.046	145.904	150.701	149.224	151.766	174.501	173.41	169.883	179.907	180.819	178.686
	147.027	146.244	143.005	150.146	149.486	150.394	173.101	171.514	168.389	179.091	180.682	180.582
	147.638	144.242	142.059	151.562	150.672	150.832	171.898	170.927	171.431	180.03	182.524	181.345
	145.444	144.878	146.793	150.892	151.361	150.66	171.573	171.995	173.015	182.954	179.845	181.889
	146.881	146.329	145.007	151.335	150.999	150.335	171.557	174.66	174.106	184.552	180.664	182.669
	148.02	147.098	143.534	150.029	150.574	149.456	172.481	175.917	174.411	182.402	179.701	179.691
	147.857	146.725	145.533	151.691	151.436	150.782	174.761	175.821	173.868	181.014	179.533	180.472
	146.209	144.255	144.429	149.837	150.027	152.009	174.428	172.044	172.642	180.075	178.651	179.816
	146.309	148.138	147.893	151.039	152.897	152.286	172.93	175.174	175.03	184.752	181.169	181.933
	146.063	145.808	146.895	150.691	151.316	150.954	172.482	174.723	173.471	183.539	179.1	181.975
	145.857	144.903	146.329	151.52	150.092	149.314	175.897	173.739	173.053	183.643	180.91	181.046
	146.791	146.225	145.239	149.251	149.988	150.085	173.44	174.476	174.56	180.904	180.975	181
	145.426	147.312	146.92	151.843	149.933	150.976	175.4	174.388	174.434	183.431	180.08	181
	145.36	145.329	145.588	151.17	151.907	150.253	174.851	175.028	171.211	183.512	179.294	182.37
	146.63	145.764	146.003	151.213	151.097	149.787	174.36	176.226	173.494	183.64	179.764	182.236
	146.592	146.509	145.562	151.322	149.289	149.812	174.477	174.082	172.911	183.423	180.474	181.238
	146	145.864	147.409	152.778	151.472	149.339	177.067	176.635	177.339	183.385	181.236	182.621
	145.637	146.616	147.171	152.456	152.291	151.507	174.19	175.018	174.48	181.129	179.712	182.929
	146.324	146.114	144.445	152.908	149.458	151.338	173.167	177.162	179.499	181.847	181.769	182.93
	147.545	147.232	144.711	151.127	149.446	151.401	172.545	174.594	176.238	183.569	182.232	181.383
	147.818	147.489	144.854	151.248	147.222	151.569	174.048	176.413	173.835	184.242	181.899	180.817
	147.797	147.716	145.885	151.032	150.579	151.003	174.784	172.253	172.079	184.684	179.145	180.034
	146.351	146.241	145.46	150.128	150.386	150.649	174.51	175.667	173.348	181.468	179.937	182.17
	145.876	148.144	145.44	152.223	151.601	148.845	172.246	176.857	172.243	180.856	179.409	181.305
	147.221	146.318	145.768	152.936	151.262	149.637	171.939	174.561	172.064	181.628	179.593	183.312
	146.783	145.297	145.113	151.228	151.334	150.793	174	174.743	173.763	182.086	180.435	183.864
	147.995	147.888	142.695	148.217	149.424	150.154	173.978	175.144	174.223	182.425	180.169	182.266
	146.679	146.018	144.88	148.673	150.792	150.226	173.553	174.126	173.339	180.91	180.007	182.226
	147.201	146.335	146.195	151.078	149.63	150.375	173.973	174.214	174.053	181.02	180.644	181.665
	148.214	147.706	147.302	150.754	148.991	149.136	174.658	174.295	174.852	183.049	181.823	182.627
	147.38	148.599	146.918	152.195	149.613	151.985	175.053	173.097	173.939	182.404	182.593	181.4
	145.268	146.963	145.268	150.367	152.614	151.176	173.088	175.706	175.404	182.706	182.47	182.055
	145.781	146.781	144.116	150.669	149.938	149.281	172.667	175.886	173.511	181.615	181.969	182.876
	148.226	146.029	145.881	151.431	149.63	149.848	172.22	174.667	172.916	181.186	181.85	183.466
	148.083	145.272	145.902	150.269	150.47	150.862	174.337	172.43	172.992	180.969	179.496	181.681
	147.619	146.242	143.986	149.435	150.521	150.08	172.257	175.948	171.802	182.084	176.422	179.446
	147.236	146.836	143.326	150.397	150.406	149.416	172.793	174.056	171.577	182.245	178.213	182.099
	147.127	147.509	144.941	151.1	151.921	149.535	173.485	174.282	173.256	181.206	182.323	181.98
	148.279	146.952	146.593	151.209	150.812	150.209	172.869	176.169	172.362	180.909	179.472	181.219
	149.118	147.634	145.28	152.143	150.434	151.548	170.158	176.763	172.713	179.072	181.215	182.627
	147.121	146.716	145.895	152.767	148.572	151.421	173.136	175.206	171.467	181.748	180.879	181.078
	146.535	147.991	145.685	151.184	149.77	150.32	174.719	174.159	173.221	182.192	181.68	180.582
	147.614	147.99	145.801	152.382	150.6	150.403	174.991	173.623	173.995	180.637	180.815	178.839
	149.705	148.276	145.433	152.476	151.078	151.292	174.722	173.947	174.502	182.754	179.295	180.718
	148.295	147.554	143.823	149.12	152.202	149.582	173.879	174.972	172.885	183.035	181.175	180.805
	148.882	146.88	143.938	153.208	152.97	150.107	174.814	175.657	174.065	181.497	181.137	182.735
	148.222	147.294	145.56	152.956	152.517	150.733	175.466	176.273	175.261	182.5	182.055	182.833
	147.307	147.614	146.859	150.871	152.5	150.507	174.209	177.34	176.481	184.518	182.699	184.199
	146.264	145.722	145.855	150.294	151.815	152.792	174.514	175.318	173.582	180.646	180.404	181.311
	145.172	145.047	145.375	150.422	152.703	150.594	172.953	175.391	171.906	180.203	178.266	180.812
	145.975	145.659	145.339	149.033	150.373	149.002	175.309	173.007	174.965	182.972	179.603	182.288
	147.922	147.668	144.908	149.044	150.653	151.456	174.303	174.337	174.74	183.727	182.788	183.18
	146.092	147.073	144.26	149.373	151.603	151.73	173.808	176.338	172.727	182.343	182.229	182.074
	145.406	143.146	143.55	150.142	149.682	148.995	172.66	175.254	173.396	181.151	181.866	181.41
	148.256	146.761	147.072	151.783	153.25	149.017	173.295	175.775	174.472	184.254	181.791	183.289
	148.306	147.267	145.029	151.153	152.29	149.358	174.652	175.297	174.632	184.739	180.892	183.407
	145.553	146.523	143.949	150.397	150.295	150.65	173.633	173.397	172.6	182.056	181.14	182.206
	147.349	146.553	146.08	151.366	150.603	148.495	173.135	173.881	173.36	179.636	181.253	181.028
	146.194	146.001	143.36	150.048	151.175	149.901	173.917	172.937	173.983	180.154	182.981	182.915
	147.153	146.364	145.464	150.822	151.998	150.219	173.118	174.917	174.998	183.14	182.029	180.849
	149.405	146.222	147.582	151.543	152.182	149.451	173.341	175.05	176.405	182.981	183.929	180.543
	150.541	147.029	146.461	153.254	151.491	151.372	174.145	174.373	176.805	182.668	184.754	182.293
	148.572	145.454	144.146	152.979	150.71	151.049	172.117	174.926	177.741	184.53	181.07	181.092
	147.034	145.599	145.227	153.202	149.903	151.329	174.639	175.131	174.769	183.52	182.446	183.39
	145.776	148.135	147.89	152.056	151.8	154.23	175.213	176.342	174.604	184.69	180.288	184.23
	146.641	147.097	146.536	151.049	150.273	153.818	175.396	175.829	175.162	183.802	180.074	183.693
	148.912	145.546	144.991	150.86	152.126	153.677	174.657	176.912	174.14	184.897	183.514	183.428
	147.864	147.879	145.568	152.832	153.575	151.513	174.265	178.136	173.824	185	183.713	183.369
	147.104	147.05	145.84	153.253	153.418	149.571	174.369	173.806	172.424	183.516	183.516	184.459
	146.761	147.365	147.09	153.466	153.499	149.964	173.915	174.013	172.17	183.964	184.674	181.75
	148.528	147.123	148.539	153.829	151.967	150.41	174.331	174.557	173.277	184.268	184.729	181.584
	147.826	147.161	147.67	151.737	150.189	148.154	174.079	174.893	173.435	181.219	180.4	182.082
	145.679	147.057	146.528	149.548	152.814	148.181	173.802	173.183	176.578	180.491	180.946	182.255
	147.951	146.662	147.769	150.642	151.815	151.194	174.652	174.966	175.998	181.873	182.087	183.742
	148.529	148.365	146.709	154.845	152.822	150.911	174.583	178.871	177.506	181.926	184.735	185.531
	148.065	148.178	145.926	151.928	153.123	151.006	172.938	175.928	174.413	181.589	182.185	181.777
	147.797	148.196	143.803	150.4	150.401	151.199	172.403	174.403	173.2	184	182.199	181.002
	145.1	146.075	143.987	152.8	149.848	149.998	171.986	173.986	173.178	184	180.24	182.43
	145.968	147.088	143.88	151.926	151.354	150.894	173.161	174.342	174.595	181.346	181.04	181.106
	145.395	147.9	144.695	151.324	151.957	151.251	173.56	173.736	173.227	181.184	183.305	181.254
	146	148.404	144.716	153.94	150.843	150.39	173.263	173.147	173.091	183.07	182.97	183.46
	145.792	145.257	144.961	150.738	151.032	151.832	174.594	175.438	173.309	181.797	179.664	180.571
	146.539	145.739	143.055	151.085	150.388	149.588	176.151	175.121	174.042	181.757	179.454	180.557
	147.223	148.273	146.711	151.484	150.066	150.539	176.624	176.349	175.562	184.503	181.609	181.911
	149.3	148.964	147.692	149.831	150.361	152.089	176.163	178.593	175.203	185.38	182.447	184.38
	149.582	147.191	144.044	151.425	151.382	151.229	176.439	175.494	173.947	182.33	183.693	181.391
	149.173	147.207	146.123	151.962	150.718	152.521	173.788	174.625	174.826	182.187	182.442	181.789
	148.878	148.998	146.772	151.096	150.619	150.794	174.923	176.238	175.118	181.329	183.348	181.151
	147.51	147.049	146.413	149.07	150.601	151.07	173.804	175.958	173.601	182.713	182.343	181.832
	148.229	146.305	145.259	148.403	151.433	151.953	173.882	177.514	173.836	183.196	180.873	184.201
	146.09	147.764	145.775	147.047	152.732	151.012	177.575	177.712	173.779	184.484	181.032	183.995
	147.025	146.784	144.522	152.554	152.047	152.884	175.52	176.117	173.692	182.59	181.596	184.334
	147.082	146.553	144.692	153.651	149.793	152.948	175.032	175.521	173.756	183.039	182.849	183.068
	146.213	145.867	146.527	151.251	149.849	150.772	173.143	175.58	174.099	182.724	182.097	184.22
	144.331	147.827	146.18	150.381	151.683	151.029	173.432	174.734	173.928	183.842	180.777	182.295
	148.355	146.197	144.151	150.247	151.081	153.214	173.207	175.989	172.408	181.308	179.514	181.483
	146.833	145.762	146.222	151.565	151.031	151.334	174.333	175.787	174.874	183.185	180.954	182.132
	144.566	145.271	146.056	150.181	150.023	149.683	174.558	173.932	174.404	182.374	181.528	182.687
	144.433	146.197	146.662	151.001	149.574	146.23	175.3	174.165	171.215	181.197	181.594	182.428
	146.531	147.531	144.936	148.004	152.065	149.529	173.536	174.467	171.598	182.002	181.067	181.401
	146.512	147.6	145.978	152.009	153.176	150.625	175.631	175.128	175.72	181.321	183.055	181.719
	143.882	147.046	144.728	152.188	152.992	150.66	174.558	175.116	172.481	182.127	181.927	182.779
	145.768	147.239	146.001	151.989	150.698	150.447	173.681	175.354	172.583	182.917	182.532	183.981
	146.379	145.402	147.804	152.672	149.148	150.193	175.871	173.923	172.113	182.531	179.591	181.524
	147.551	146.609	146.916	150.413	149.378	150.493	172.756	174.387	174.036	184.52	180.51	182.337
	145.696	146.588	146.118	151.01	150.255	151.071	175.329	175.422	173.819	184.272	182.235	181.167
	146.378	145.728	145.808	150.536	152.681	150.593	174.227	174.679	175.012	184.043	182.034	182.329
	146.981	145.661	146.099	151.375	152.499	150.981	175.135	175.305	174.1	183.537	180.555	185.161
	148.994	148.481	145.348	150.425	153.909	152.493	174.965	177.959	175.788	185.864	181.906	184.903
	148.37	147.384	146.287	152.294	153.28	152.644	174.806	177.176	174.848	185.865	182.678	183.651
	147.641	146.111	146.606	153	151.741	150.948	174.513	175.516	175.017	183.959	182.936	182.908
	147.668	146.417	147.361	152.983	153.146	149.768	174.341	176.212	176.382	185.181	183.382	182.767
	147.697	148.081	147.937	150.647	152.739	149.886	175.259	174.349	174.864	185.899	183.767	186.75
	147.993	148.461	147.228	152.347	151.047	150.428	175.48	174.744	173.047	184.584	183.771	186.24
	146.038	144.767	146.479	149.207	150.264	149.623	173.993	175.503	173.088	182.697	183.313	182.535
	145.482	144.518	145.25	151.353	150.239	151.276	173.967	175.254	174.485	182.286	182.753	183.283
	145.39	144.924	145.162	153.271	149.355	150.911	172.466	175.051	173.165	181.491	181.405	183.92
	145.875	143.542	146.354	151.25	148.917	150.938	174.312	174.333	174.479	180.479	180.292	182.146
	144.814	144.543	145.206	151.423	149.427	150.68	173.868	175.292	174.184	181.023	182.139	184.328
	147.294	147.636	147.389	150.054	151.347	152.639	176.982	176.696	175.285	184.342	185.983	185.99
	147.939	147.344	146.25	150.816	152.292	152.302	175.889	175.483	174.811	185.128	184.761	183.934
	147.759	147.082	145.243	150.786	153.574	151.404	175.735	175.309	175.19	186.199	183.347	185.198
	147.462	146.73	145.866	151.007	152.009	151.999	174.142	172.151	176.006	183.879	184.587	181.548
	146.425	146.783	146.506	150.439	152.164	152.398	174.942	174.569	176.995	182.335	182.175	182.301
	146.081	146.65	144.417	150.386	151.942	152.274	175.803	175.83	176.278	183.767	182.135	182.767
	145.369	144.563	144.282	150.034	149.129	151.117	174.718	175.809	174.992	183.235	180.8	181.597
	146.551	146.372	145.979	151.878	149.628	151.597	172.968	173.869	175.251	181.332	183.039	182.722
	144.236	150.652	146.713	152.997	153.54	150.127	175.779	173.231	176.816	182.833	184.03	182.035
	147.239	147.789	145.849	153	152.1	150.144	175.079	175.274	176.021	184.022	182.346	184.36
	149.461	147.544	146.49	152.897	151.365	150.552	175.564	176.593	176.15	185.378	182.706	184.49
	146.462	148.458	146.298	152.619	151.366	150.969	174.825	176.451	174.588	183.928	184.473	185.145
	148.982	146.969	146.494	153.05	151.046	150.894	174.427	175.952	176.365	183.912	185.544	180.512
	148.242	147.805	146.76	152.9	152.416	149.486	174.262	175.387	176.957	183.466	185.483	181.89
	148.286	145.619	144.838	152.151	152.643	149.869	173.111	175.623	173.73	184.007	182.444	182.266
	148	145.862	145.031	151.604	152.271	150.814	174.736	175.815	174.658	186.983	182.965	184.061
	147.832	147.794	146.582	150.088	152.85	148.094	173.882	176.728	175.033	188.48	181.229	184.358
	146.372	145.25	145.66	150.707	148.859	149.8	174.171	175.577	174.971	183.847	182.097	185.399
	144.997	146.69	146.213	151.784	150.003	149.904	173.591	176.003	175.15	182.583	180.37	183
	146.056	146.1	144.597	150.085	151.436	150.757	173.684	176.237	173.922	184.247	181.736	183.495
	147.268	145.783	143.773	151.216	151.404	150.516	174.645	175.652	174.484	184.508	182.079	183.732
	145.313	143.844	142.52	152.774	150.23	150.922	173.953	176.471	174.313	183.462	182.921	185.682
	146.919	143.04	143.463	152.552	151.213	149.98	176.182	175.085	175.919	185.27	183.06	184.394
	146.23	145.506	145.472	152.259	151.974	151.511	177.554	176.762	176.308	184.217	183.645	184.199
	146.696	145.503	147.518	152.249	151.69	151.482	176.966	177.753	177.843	184.179	184	183.6
	146.148	145.543	146.514	151.583	151.482	151.391	175.392	176.883	175.428	184.87	183.422	183.242
	149.776	148.175	145.804	151.597	153.003	151.801	176.585	177.976	176.576	187.188	185.972	184.591
	148.541	146.434	144.956	151.408	151.802	150.756	173.246	176.948	175.855	184.299	183.536	182.858
	145.686	146.358	143.729	153.522	150.491	151.455	174.902	175.417	175.988	184.826	182.03	183.923
	144.906	146.405	142.269	151.89	151.02	149.48	175.023	173.067	173	182.496	180.181	180.724
	147.09	145.058	142.575	150.321	153.207	151.146	175.974	172.44	173.245	182.875	181.647	180.863
	145.854	145.361	145.162	151.9	153.672	148.759	176.672	173.42	175.214	184.572	182.404	182.244
	147.648	145.5	144.246	151.441	153.613	148.508	176.055	174.145	174.691	184.227	181.863	184.27
	147.736	145.325	146.031	151.619	152.574	150.415	175.843	175.733	175.467	183.786	182.682	183.845
	147.162	143.804	146.655	151.115	152.723	152.107	176.42	177.23	177.907	184.701	184.938	184.16
	148.434	146.814	144.78	151.586	150.615	152.301	176.964	178.599	176.409	183.271	182.96	183.582
	148.256	146.413	144.739	151.456	152.259	150.471	175.78	176.305	175.211	184.319	183.521	185.365
	147.904	147.725	145	152.504	151.568	150.918	174.494	175.221	175.063	182.624	184.304	182.224
	147.2	147.499	145.382	152.016	150.935	151.388	173.753	176.011	176.505	184.595	182.612	185.506
	146.931	147.488	145.651	154.736	151.987	151.633	175.146	176.407	176.72	184.031	183.066	185.824
	146.223	147.639	144.203	152.304	149.353	149.495	175.239	172.41	175.98	184.166	182.199	184.789
	148.337	146.577	144.944	151.521	150.289	151.919	173.473	174.454	174.282	184.994	185.98	183.473
	146.452	146	145.575	151.157	149.33	152.831	171.995	174.934	174.76	184.087	185.558	183.359
	145.448	146.05	143.673	152.541	150.29	151.852	173.855	174.76	175.884	184.197	186.021	183.262
	148.857	146.507	144.767	151.057	152.067	151.48	174.694	176.37	175.878	187.145	185.156	184.891
	148.198	145.278	144.275	152	150.105	153.719	175.686	176.934	173.11	185.86	184.854	183.297
	146.667	146.816	145.077	152.85	151.778	152.716	175.555	175.459	175.202	184.725	183.291	183.652
	148.075	145.812	145.57	154.551	152.589	151.508	174.127	176.239	174.804	184.395	183.298	183.4
	147.802	148.294	146.516	155.259	152.436	152.019	174.032	175.483	175.042	186.72	184.908	184.337
	148.392	148.056	145.547	151.108	150.015	153.035	177.959	177.572	175.453	186.514	184.469	185.504
	148.544	148.656	144.54	153.699	154.275	153.572	177.502	176.093	175.512	187.309	184.821	184.554
	149	147.814	144.593	153.176	151.941	151.667	175.297	176.594	177.31	183.757	185.654	185.124
	146.518	147.327	145.003	151	149.597	151.732	174.202	174.93	175.001	183.137	184.798	183.315
	144.119	146.991	145.74	151.218	150.925	148.595	172.597	175.056	175.979	182.245	183.003	180.242
	144.902	145.249	144.133	152.74	150.809	151.926	176.51	175.712	175.937	184.971	183.584	182.388
	146.669	145.625	146.453	153	153.309	151.771	176.744	174.246	175.474	183.247	184.77	184.14
	146.521	145.315	145.23	152.583	152.599	152.002	177.268	174.578	174.59	185.398	183.699	184.585
	146.226	144.129	144	153.041	151.645	151.784	176.872	173.386	174	183.089	183.636	183.249
	146.95	145.131	144.275	154.467	153.099	152.452	176.149	175.996	174.41	182.153	184.217	184.374
	147.235	144.52	144.905	151.318	151.706	151.569	174.471	175.379	175.046	184.627	184.721	183.611
	148.522	145.544	145.963	151.733	151.467	151.877	175.313	176.926	174.75	186.217	184.908	185.685
	148.374	147.233	145.606	151.388	151.01	151.512	176.34	177.006	174.908	185.118	184.623	183.626
	148.617	146.428	144.572	153.015	152.957	152.205	172.538	176.838	174.762	184.54	183.47	183.324
	147.537	145.126	145.917	154.874	153.248	151.717	173.978	176.07	174.455	185.109	183.476	184.633
	146.203	145.903	144.723	153.547	152.377	152.31	174.605	177.453	176.484	183.914	182.154	184.033
	145.259	145.498	145.27	152.737	152.739	150.5	175.239	175.5	173.5	183.239	182	184.011
	145.703	145.505	145.26	152.453	152.656	152.661	177.401	177.583	175.172	184.339	183.568	185.677
	146.699	146.656	144.081	154.367	152.544	151.467	175.518	176.067	173.552	185.626	184.426	182.97
	146.053	145.234	143.91	152.27	151.066	151.044	175.579	173.589	175.121	186.75	185.199	182.16
	147.907	146.914	145.278	153.907	151.989	151.087	174.85	176.54	175.994	186.993	183.731	183.917
	148.707	147.159	144.184	154.223	152.746	150.779	177.295	177.417	176.295	187.129	184.587	185.422
	148.486	145.817	145.595	154.788	154.147	151.563	177.653	176.474	176.265	187.479	185.673	184.503
	145.412	142.023	143.587	151.056	151.176	153.107	177.854	177.817	173.433	186.835	184.406	182.737
	146.124	145.92	144.239	153.061	153.645	152.513	178.093	174.454	174.498	185.197	184.789	182.456
	146.247	146.441	145.795	154.867	153.779	152.54	178.768	176.548	174.866	188.373	182.859	184.735
	145.824	145.933	146.265	152.199	152.199	152.022	177.134	175.134	174.333	186.776	182.978	186.001
	147.46	145.498	144.63	152.651	151.979	153.075	176.91	175.979	173.266	184.959	183.568	185.752
	147.846	144.273	144.198	154.974	153.895	154.228	176.955	173.224	173.935	187.579	183.002	182.966
	145.38	144.899	144.707	153.357	152.096	151.493	176.309	174.169	173.668	183.841	183.822	183.078
	146.545	144.198	144.441	152.037	151.741	151.254	175.441	173.888	173.11	184.275	186.282	184.872
	146.19	143.452	143.796	152.936	152.738	151.101	173.997	174.757	174.572	184.16	186.303	185.732
	145.959	144.95	144.986	150.046	152.983	152.151	174.408	175.484	176.165	186.106	184.498	185.881
	144.049	146.964	144.326	150.173	153.62	152.547	177.096	174.189	177.144	186.297	186.951	184.951
	145.179	145.979	144.491	152.105	153.249	153.385	176.271	173.907	174.429	185.488	184.541	184.189
	145.273	144.668	143.163	152.743	152.974	152.617	175	174.495	173.16	186.495	184.069	183.847
	146.783	145.64	143.869	152.105	151.411	153.43	174.858	175.559	171.988	185.769	183.752	186.188
	144.882	145.779	143.128	152.588	152.398	152.249	174.128	177.201	173.561	183.08	181.46	183.955
	144.459	146.371	144.776	153.571	151.942	152.465	175.317	176.388	175.128	182.962	184.393	181.382
	147.345	147.089	145.58	153.42	152.339	153.498	175.092	175.861	175.749	184.745	184.006	183.204
	146.109	147.192	145.713	154.35	153.037	153.218	175.134	176.313	175.205	184.688	186.53	185.46
	147.016	147.787	143.583	153.156	152.085	151.156	173.854	176.869	176.168	183.421	187.513	183.389
	147.451	145.439	145.475	153.807	151.954	151.807	176.336	176.495	178.009	184.067	186.68	186.069
	146.906	145.238	145.351	152.899	153.254	152.428	174.602	177.398	177.899	184.926	184.325	185.71
	146.687	144.581	142.94	150.772	153.099	151.693	175.235	177.225	175.689	186.126	182.915	183.325
	145.916	145.664	144.946	150.231	152.512	151.775	176.628	176.372	175.429	186.978	183.426	182.632
	145.62	148.95	146.174	152.17	152.384	152.79	176.2	177.383	174.607	187.613	183.796	185.173
	145.968	144.404	144.384	151.84	152.874	151.276	173.894	176.48	175.342	184.966	183.318	182.169
	146.895	145.594	146.328	152.822	153.095	151.811	174.697	175.662	175.831	184.682	183.843	184.194
	146.956	146.911	144.309	152.413	153.022	151.331	175.331	175.617	173.618	182.654	185.037	186.176
	146.887	146.617	144.275	153.097	153.427	152.051	175.851	176.66	173.586	185.965	183.475	185.822
	146.911	144.224	144.97	149.352	151.896	153.759	175.911	174.527	174.217	185.44	187.056	182.729
	146.312	143.947	144.99	152.348	153.056	152.009	177.894	175.154	175.013	184.085	184.395	184.423
	146.815	144.365	144.922	153.912	152.103	152.676	174.65	175.345	173.485	184.247	184.125	185.61
	144.84	144.73	146.138	155.454	149.774	152.99	174.592	174.42	173.27	183.182	183.791	185.796
	147.969	146.974	146.005	153.575	152.794	153.436	176.99	178.158	173.036	183.867	184.199	185.821
	148.042	146.72	146.446	153.164	151.846	154.644	177.428	176.213	175.545	185.863	184.522	187.045
	148.786	146.216	148.418	152.951	152.142	151.435	176.153	177.448	177.794	186.521	183.456	185.637
	147.537	145.926	146.382	150.733	151.651	150.25	175.301	175.423	175.562	184.108	181.877	184
	145.129	146.041	146.735	151.175	151.503	153.189	175.506	174.533	175.467	184.697	183.547	184.708
	145.257	147.636	145.988	152.121	151.114	153.847	172.505	176.632	173.368	185.419	182.141	183.307
	147.466	148	145.52	152.696	152.77	152.368	174.481	175.382	175.721	184.735	183.897	185.113
	147.581	147.151	144.25	153.826	152.582	152.927	175.58	178.17	175.905	186.083	184.324	185.415
	146.08	144.734	145.481	151.539	153.641	154.798	175.18	175.356	172.562	184.515	184.89	185.339
	147.317	145.369	146.66	151.136	153.217	152.334	175.557	176.708	175.08	187.638	183.626	184.096
	146.351	143.485	142.941	152.717	154.505	152.958	174.435	175.782	174.901	188.178	182.974	185.706
	146.067	143.242	146.188	153.418	153.655	151.707	175.184	175.718	174.704	186.83	183.378	183.886
	145.048	144.125	145.588	152.173	152.276	152.191	174.61	175.478	174.151	187.985	183.868	183.551
	143.914	143.329	143.963	150.792	149.15	151.641	173.375	175.982	172.962	185.452	181.356	185.446
	144.566	144.551	142.941	153.942	149.561	150.376	174.567	174.096	173.897	183.636	181.55	184.988
	144.547	146.365	143.598	150.426	152.397	151.377	175.281	174.703	175.646	185.719	183.221	184.542
	144.367	145.326	144	151.45	150.762	150.992	175.653	177.47	175.697	184.16	182.872	184.828
	145.389	145.465	144.596	152.334	150.563	153.06	175.732	177.202	175.475	184.071	182.59	183.798
	145.885	144.89	144.546	151.223	154.409	153.412	176.125	176.13	173.02	182.159	183.049	183.218
	143.955	144.107	143.088	153.362	150.398	149.974	175.81	176.962	173.069	185.335	183.109	184.21
	144.887	146.374	145.532	152.518	152.026	151.619	174.149	174.887	173.53	186.157	183.581	183.781
	145.509	146.801	146.384	152.858	153.309	153.25	177.14	174.408	174.349	186.026	183.825	186.182
	144.357	145.133	146.027	152.721	151.866	152.772	175.106	174.718	174.389	185.391	184.121	185.628
	144.75	142.388	144.141	154.554	150.453	151.298	174.289	174.305	171.771	185.062	182.345	185.721
	144.896	142.865	145.374	153.558	152.668	153.327	174.489	177.553	176.188	186.19	182.453	183.865
	145.858	143.61	146.677	152.665	152.705	153.457	175.989	176.195	175.801	185.955	183.938	184.446
	145.882	144.263	147.134	153.879	152.88	152.261	176.884	176.764	175.525	183.662	184.52	187.619
	146.635	144.925	144.727	153.931	151.096	153.771	176.795	174.048	174.294	186.073	182.209	187.422
	147.526	144.604	145.919	155.24	151.747	156.429	176.541	175.445	173.097	185.86	182.952	186.337
	145.352	145.478	145.106	153.369	151.841	153.9	176.416	177.48	173.353	186.381	182.194	186.621
	145.5	144.5	145	153.75	153	153.75	175.75	177	173.5	186.25	183.5	189
	145.734	143.857	145.054	152.664	152.258	151.264	175.246	175.858	173.433	185.276	184.593	188.446
	147.142	145.888	144.059	152.681	151.065	152.11	176.396	176.714	173.127	183.875	184.266	185.568
	145.679	145.931	142.51	152.892	151.334	152.136	175.506	175.47	175.081	186.711	182.293	184.284
	143.385	147.62	142.121	152.739	150.024	154.352	175.377	175.895	175.979	185.096	184.875	185.983
	146.63	146.514	144.147	153.091	151.961	153.276	174.487	175.876	175.62	185.441	186.096	183.982
	145.775	144.852	144.885	153.569	152.52	153.42	172.726	174.475	177.047	186.225	186.415	184.708
	146.994	144.865	143.852	155.452	150.318	152.984	172.193	174.766	177.843	185.006	184.068	186.646
	145.499	144.883	144.278	152.032	151.129	152.029	176.284	173.985	175.623	187.513	184.139	185.894
	146.257	144.941	143.767	152.169	151.575	151.474	176.039	176.577	176.493	187.882	183.691	184.809
	144.675	144.356	144.245	153.739	152.162	151.162	173.586	177.327	175.051	185.475	184.15	186.226
	145.657	145.419	144.962	153.09	152.241	152.407	174.83	177.107	172.381	183.46	185.171	185.474
	144.828	147.912	144.13	153.706	154.843	152.814	177.995	177.89	174.042	185.708	183.348	186.674
	145.455	145.318	144.471	151.857	152.515	149.917	174.179	173.922	174.859	185.127	184.606	185.119
	144.326	143.659	144.988	151.455	150.481	151.165	173.95	174.961	174.679	184.411	184.805	184.254
	145.458	145.458	144.63	152.675	149.55	153.61	173.032	176.044	175.811	183.502	184.582	185.731
	145.481	144.106	144.971	151.73	150.52	153.45	173.453	174.135	174.614	181.657	181.557	184.896
	145.831	145.983	143.584	152.454	152.36	153.625	174.906	174.256	176.728	182.255	186.38	184.612
	147.158	145.445	145.647	152.213	152.448	152.643	174.956	176.577	176.643	184.786	186.048	185.588
	146.213	146.758	144.28	153.259	153.163	152.711	175.445	176.331	176.128	187.566	186.219	186.389
	145.135	146.675	142.882	150.814	152.974	151.336	174.871	174.33	174.037	186.655	183.074	188.494
	144.799	143.496	145.347	152.087	153.586	152.317	174.615	175.904	174.547	186.109	186.518	187.764
	146.263	144.558	146.122	151.994	153.192	149.382	176.604	175.645	176.574	186.226	186.198	188.136
	146.503	144.572	144.08	151.753	151.904	149.253	174.669	176.749	174.248	186.497	183.746	188.583
	146.176	146.162	144.696	151.657	152.848	149.52	175.824	175.559	176.721	186.696	183.524	186.897
	145.896	144.079	143.851	151.304	151.238	150.482	177.179	175.854	176.542	186.671	186.837	185.057
	146.683	144.702	143.696	154.544	153.192	152.97	171.685	173.861	172.56	184.841	185.003	185.251
	145.716	144.388	144.145	154.291	154.171	152.154	172.813	174.473	174.863	184.412	184.967	185.87
	144.826	142.931	142.091	150.182	154.377	152.142	171.248	174.879	172.869	183.115	183.715	184.814
	144.01	143.131	143.417	152.396	154.072	151.274	173.725	175.021	172.924	184.656	183.928	182.651
	144.784	143.369	145.354	152.036	153.206	151.979	175.974	176.728	172.801	183.248	185.169	185.492
	145.282	144.292	144.022	151.656	153.337	153.513	174.005	176.869	176.029	184.294	183.961	186.359
	145.622	145.809	144.289	152.625	152.125	151.437	173.407	177.083	174.605	186.523	185.193	186.39
	144.556	142.287	144.141	153.203	151.106	150.384	173.404	175.643	172.062	184.967	185.276	186.244
	145.889	144.857	144.03	152.928	153.023	153.128	176.594	176.583	174.01	185.56	187.049	186.665
	145.569	144.569	144.93	153.877	152.252	153.103	174.969	174.379	173.717	186.067	183.842	184.397
	148.266	147.846	143.662	152.691	150.11	151.868	175.287	178.118	176.802	188.824	185.808	188.625
	146.232	145.68	143.198	153.051	151.276	151.843	175.608	177.378	175.129	185.826	184.223	186.58
	146.363	142.786	144.958	153.616	150.722	151.468	176.736	178.171	174.33	183.137	183.574	186.958
	143.627	143.036	144.197	153.577	152.18	151.207	174.6	173.67	174.2	185.773	184.6	186.193
	146.081	144.598	143.829	152.027	151.201	151.458	174.544	175.835	174.799	184.366	184.113	186.169
	147.05	145.021	143.963	153.602	151.12	151.631	174.722	176.423	177.742	188.807	184.963	186.971
	147.435	144.993	142.893	153.265	152.465	152.547	176.22	176.009	175.432	188.531	183.773	186.572
	145.929	144.253	143.686	152.094	152.308	151.707	175.767	174.094	172.957	184.888	184.184	186.351
	145.44	144.065	146.746	153.908	150.148	150.142	173.363	175.908	172.146	186.757	186.676	185.002
	143.975	144.229	143.758	151.722	151.423	152.374	174.363	177.157	174.471	183.685	184.289	188.086
	143.73	145	144.908	152.239	152.576	153.808	175.235	178.587	175.721	185.635	183.898	186.684
	144.564	144.405	143.652	152.883	153.613	155.113	177.099	175.529	177.432	187.423	183.358	185.789
	146.412	142.46	141.81	152.799	152.567	152.45	173.695	174.01	175.543	184.104	182.74	186.349
	143.493	144.67	141.464	149.64	150.258	152.017	172.169	175.312	172.341	182.642	182.44	183.694
	144.871	146.624	144.93	152.119	152.171	152.624	176.144	177.282	171.624	184.972	185.469	184.348
	145.144	146.498	146	153.719	154.646	152.572	175.687	177.164	173.562	186.449	186.218	183.802
	146.989	147.088	145.245	153.419	155.416	153.33	174.865	177.557	178.546	185.909	185.718	185.315
	144.628	144.544	142.612	152.335	152.574	152.058	174.556	173.685	172.313	185.098	185.61	183.102
	145.074	145.844	145.375	153.84	153.204	151.736	172.968	177.163	173.867	185.056	185.606	186.917
	144.585	145.079	146.531	153.119	151.608	150.573	173.441	176.149	174.308	183.625	182.005	184.783
	144.637	144.643	145.372	155.555	152.078	151.863	172.768	175.541	173.703	184.799	181.908	184.959
	145.879	143.099	145.962	153.784	152.321	151.176	172.598	175.237	174.297	183.572	183.4	187.899
	144.473	143.315	145.282	153.295	154.726	152.752	177.361	176.348	174.945	186.012	185.397	187.116
	144.178	145.176	143.8	153.821	153.711	152.511	176.845	174.889	174.933	185.044	184.822	187.4
	144.897	145.145	145.64	154.392	152.213	153.73	177.68	174.908	173.845	187.16	185	187.908
	145.544	143.856	144.533	154.163	152.584	152.637	176.518	176.4	172.263	186.099	183.749	186.735
	145.261	144.879	145.129	153.406	152.27	152.002	175.119	177.284	175.148	186.68	183.676	187.22
	142.893	145.641	143.342	154.673	152.914	152.604	173.755	175.276	175.951	184.111	185.587	185.939
	142.631	145.064	143.002	154.678	153.025	154.258	173.604	175.601	174.903	185.717	185.004	186.332
	144.721	145.353	142.723	154.268	153.987	154.353	175.709	177.707	175.353	184.736	185.078	186.073
	144.886	143.272	143.355	154.007	152.315	152.432	175.114	176.166	173.633	185.676	184.485	184.697
	144.693	142.951	143.441	153.067	153.827	150.496	174.037	174.767	175.041	183.241	183.019	183.485
	146.87	143.995	144.552	152.979	152.74	151.109	175.948	174.391	173.906	187.161	185.214	187.052
	146.272	143.741	144.035	154.254	153.75	153.989	177.744	175.246	177.974	187.256	185.266	186.254
	145.398	145.061	143.306	153.934	154.705	153.495	177.246	174.188	178.041	187.398	183.452	187.004
	144.717	143.434	144.619	152.511	155.281	153.69	176.309	176.193	174.704	186.717	185.137	184.917
	144.281	143.426	142.837	153.471	152.495	152.145	174.642	175.453	175.351	187.205	184.291	184.129
	145.856	145.587	142.021	154.733	152.133	152	175.118	176.629	178.945	188.363	187.208	186.61
	145.424	144.158	143.502	153.01	151.98	152.174	174.468	175.643	175.115	186.434	185.6	186.259
	143.895	143.86	143.327	150.752	152.714	150.463	176.893	172.99	173.936	186.529	186.009	187.776
	145.638	144.775	144.103	151.509	153.158	153.173	177.728	175.363	176.9	184.851	183.72	186.681
	146.389	144.662	144.241	154.193	153.533	152.111	175.629	177.043	176.879	187.519	184.629	185.765
	146.95	144.542	145.578	155.737	153.642	152.377	177.052	176.199	176.837	188.412	185.749	185.649
	146.77	145.27	144.094	154.771	153.409	153.132	175.108	173.385	174.739	186.009	186.454	186.539
	146.215	144.769	142.671	153.618	152.527	154.81	172.937	175.527	173.313	185.406	184.358	186.053
	143.538	142.38	143.093	150.269	151.551	154.937	176.573	174.551	171.419	186.207	183.069	186.23
	144.989	144.252	143.656	151.602	153.191	150.208	173.812	176.184	174.056	187.925	184.464	185.934
	145.233	145.418	143.616	152.593	151.923	150.223	172.716	175.304	173.564	186.725	184.901	184.71
	143.414	144.115	143.035	151.891	151.954	150.697	172.846	172.505	172.494	185.228	184.47	183.56
	143.026	144.211	143.011	153.826	151.598	152.984	173.506	173.526	174.989	184.618	184.114	186.183
	145.198	145.612	142.908	153.879	151.77	152.464	176.379	172.48	175	187.631	182.219	182.556
	144.597	143.516	143.683	154.43	152.032	151.76	175.849	174.86	174.425	187.078	184.062	183.542
	145.227	143.291	144.324	154.681	152.503	152.001	176.584	174.996	174.096	186.605	185.3	185.571
	145.044	145.005	143.077	153.807	152.245	153.116	176.584	176.771	173.168	187.066	183.389	188.562
	145.494	144.37	142.415	152.558	153.957	152.37	175.04	176.032	173.474	184.887	185.092	186.096
	145.585	143.771	143.499	155.153	154.462	152.351	175.816	175.878	174.182	183.746	184.76	187.652
	144.503	142.876	147.072	153.706	153.091	151.661	174.454	174.942	174.281	185.74	185.504	185.752
	144.479	142.596	145.115	152.123	151.479	152.123	175.013	173.276	173.368	186	184.056	185.852
	143.996	144.878	144.061	153.126	149.597	152.943	174.935	172.633	175.984	183.069	183.414	186.02
	143.415	144.634	142.361	153.951	152.718	151.58	171.89	174.213	173.66	182.531	184.347	185.8
	143.247	142.253	144.06	154.094	152.654	152.483	175.419	174.925	172.799	185.306	184.635	185.17
	143.779	142.379	144.485	153.843	151.843	152.643	176.779	173.824	174.65	186.758	186.557	186.611
	143.29	143.127	142.823	153.964	152.323	152.079	176.133	174.111	174.061	186.86	184.055	186.151
	142.193	145.631	144.887	153.786	152.095	152.379	175.02	175.315	174.268	186.007	183.379	184.373
	144.921	142.194	143.978	152.299	153.564	152.687	174.725	176.358	173.566	184.17	184.709	187.127
	144.605	141.801	144.155	152.233	152.798	152.026	174.561	175.631	174.272	186.683	185.808	186.707
	144.535	142.129	144.023	153.668	151.918	152.875	174.691	177.375	174.852	187.957	185.254	185.711
	144.363	144.81	145.745	154.775	153.314	151.754	175.124	175.905	176.715	187.655	186.279	186.87
	144.852	144.642	143.601	152.872	152.729	151.915	173.245	174.852	173.907	186.3	182.257	185.478
	143.408	142.842	144.457	152.679	152.068	151.43	173.615	172.703	173.638	185.608	181.728	184.747
	143.378	141.987	143.383	153.749	151.931	151.688	174.02	174.417	174.752	186.747	183.115	185.538
	144.677	142.492	142.619	154.401	150.858	152.913	174.895	176.087	174.688	187.185	186.47	187.956
	144.797	142.618	144.379	154.794	152.609	152.012	176.409	176.976	173.015	184.022	183.403	185.628
	143.875	144.512	140.872	154.613	152.359	153.244	175.569	175.212	173.506	185.81	183.119	185.933
	141.951	142.842	141.24	153.146	152.779	153.422	173.027	176.388	173.289	185.744	182.572	184.862
	143.865	142.783	143.337	154.627	153.225	151.792	174.259	175.346	174.767	187.204	183.948	187.355
	142.133	141.509	142.746	155.247	152.472	151.573	174.218	174.751	173.827	187.234	185.04	187.158
	143.136	140.242	142.926	156.251	151.087	153.54	173.013	174.71	172.02	184.402	182.25	186.092
	143.968	144.43	142.953	154.25	151.968	153.459	173	175.058	173.082	185.139	181.792	185.022
	143.98	144.888	143.299	153.985	150.759	153.232	173.731	175.578	173.347	185.942	184.816	185.845
	144.886	143.997	143.321	155.042	153.721	153.829	173.73	175.409	173.955	188.219	184.213	187.886
	143.509	144.101	142.18	153.486	154.101	154.378	177.898	174.518	176.801	188.502	186.011	187.88
	145.604	142.173	141.072	154.542	152.151	152.52	173.823	175.838	173.666	187.945	187.62	185.537
	144.649	143.248	141.909	154.506	151.171	152.656	173.807	175.577	174.844	185.439	184.632	186.885
	144.576	141.977	141.703	153.942	150.397	151.922	175.792	175.208	175.266	185.963	184.989	186.587
	144.852	140.736	144.513	154.434	152.79	153.129	175.207	175.92	175.017	186.965	185.205	184.058
	145.516	144.9	142.231	153.591	150.667	153.447	175.922	174.017	176.051	186.474	185.526	188.416
	143.397	143.427	143.813	153.061	153.711	153.451	176.149	174.458	176.217	185.778	185.439	188.626
	143.407	144.395	142.701	154.27	153.63	153.233	176.078	175.772	175.593	185.797	186.664	186.569
	143.332	143.963	142	153.022	152.006	152.295	174.439	175.633	173.835	185.872	185.188	185.935
	143.02	143.107	142.105	151.947	151.301	151.202	175.068	173.304	173.234	185.98	185.044	186.788
	144.202	143.394	141.833	152.97	150.98	153.39	173.55	174.101	174.991	184.798	186.194	186.773
	143.377	142.525	142.012	153.517	150.511	152.505	174.272	174.322	175.566	184.62	186.561	186.995
	143.386	141.561	142.399	152.278	149.126	152.341	174.184	173.866	175.121	186.946	185.417	184.247
	144.239	142.813	141.892	152.989	150.817	152.937	174.301	173.819	174.615	187.886	186.13	184.627
	144.592	142.008	141.992	154.854	151.011	154.452	173.144	174.272	173.866	183.009	183.001	183.002
	144.134	142.978	141.022	153.074	150.977	150.802	172.542	175.11	173.839	185.169	183.596	184.788
	143.698	143	141.353	152.647	151.061	152.066	174.233	175.897	174.492	185.214	182.914	186.816
	143.011	141.955	142.408	153.353	151.353	150.008	173.646	174.941	175.062	185.056	184.062	186.058
	144.494	142.624	143.121	153.457	150.556	152.389	173.302	173.945	176.447	184.236	183.661	185.869
	142.521	143.562	144.5	153.896	152.208	152.125	175.771	175.625	174.167	185.667	183.833	185.021
	146.28	142.649	143.683	154	152.386	151.39	173.203	172.941	174.522	183.763	184.965	186.831
	143.555	145.18	141.762	153.265	152.25	152.014	174.438	173.985	173.772	184.5	184.261	185.798
	142.182	145.328	142.56	151.975	151.39	151.824	176.793	175.334	175.472	185.144	184.39	185.672
	145.984	142.14	142.162	152.417	153.949	153.72	176.211	175.983	176.65	186.953	187.832	186.223
	145.314	144.059	145.379	150.638	153.342	152.868	174.564	176.697	175.092	185.93	185.684	185.893
	143.397	141.585	144.152	152.439	153.007	152.623	173.029	173.585	172.561	184.4	185	187.382
	142.717	142.773	142.259	153.476	152.823	151.687	173.306	172.505	173.429	185.335	184.913	185.753
	144	141.851	143.63	153.917	151.955	150.429	173.557	174.529	176.305	186.706	184.571	184.54
	144	141.377	143.006	152.354	148.356	150.894	172.619	173.283	170.83	186.242	184.106	184.543
	141.759	140.837	142.795	151.74	149.285	151.741	173.542	174.813	173.68	184.517	184.644	184.855
	142.205	142.634	142.976	153.202	148.048	151.995	173.396	174.904	174.428	184	183.79	184.79
	142.951	144.456	141.922	154.561	152.113	151.272	174.047	174.838	172.248	184.836	184.904	184.13
	144.404	143.574	141.818	154.471	153.591	152.226	174.983	176.459	171.787	186.36	183.307	185.885
	143.321	143.605	142.993	152.283	153.003	153.99	175.601	172.149	175.72	186.749	185.402	185.955
	143.104	141.625	141.415	150.933	152.451	150.351	174.519	173.585	173.075	184.14	185.864	186.033
	142.835	141.464	141.03	152.489	152.414	151.393	174.127	174.32	172.635	183.493	184.795	185.726
	143.898	141.56	141.844	152.463	152.097	150.435	173.034	174.975	173.631	182.798	183.921	185.509
	142.067	142.999	142.468	152.534	152.999	150.001	173.002	175.069	175.13	184.067	185.004	184.003
	142.555	142.216	142.749	152.039	152.216	150.752	173.149	174.713	171.773	184.587	187.782	187.001
	141.883	142.404	140.536	152.891	153.374	152.955	172.827	174.532	174.099	185.241	186.966	185.456
	141.556	142.574	140.349	153.784	152.748	153.861	172.583	173.364	172.954	185.528	184.81	185.586
	141.85	142.773	141.126	152.116	154.294	151.105	171.518	175.536	171.136	187.412	183.91	186.281
	143.266	142.187	142.446	154.331	152.792	152.165	173.842	175.389	174.626	187.187	186.13	187.626
	143.894	142.098	141.217	154.769	152.894	152.528	173.306	174.789	173.843	188.401	186.152	185.127
	144.261	141.731	141.542	155.028	152.468	152.071	174.29	175.85	174.932	186.303	183.899	185.028
	144.954	142.904	141.569	152.81	152.145	151.312	173.736	175.879	174.073	185	183.907	185.145
	143.881	143.631	143.771	152.23	151.066	151.203	175.984	177.692	173.449	185.181	184.112	184.231
	142.475	143.016	141.327	152.541	149.968	153.6	173.115	174.052	174.482	184.915	184.371	185.895
	142.469	142.07	141.147	152.077	151.42	152.175	172.581	174.077	173	184.517	185.434	185.161
	141.827	141.012	141.403	152.588	152.218	151.825	172.674	175	173	186.324	185.501	184.686
	143.99	142.691	140.197	154.058	152.837	152.976	172.554	174.061	174.633	186.779	184.666	187.422
	142.29	141.426	141.989	150.943	150.681	152.41	173.658	175.294	172.933	184.672	185.868	188.172
	143.089	139.949	141.011	150.114	151.515	150.622	175.264	176.492	172.924	185.842	184.196	183.718
	142.671	141.904	140.438	151.007	150.497	151.318	174.456	174.534	174.964	184.73	183.633	184.609
	141.018	142.533	140.594	151.57	151.509	152.491	173.594	174.939	174.32	182.739	182.005	185.018
	141.621	141.418	139.492	151.723	151.007	151.504	172.637	174.289	170.436	182.316	181.265	186.316
	141.411	142.488	141.993	152.325	151.442	154.01	175.437	174.574	172.005	185.368	181.147	185.774
	141.527	139.538	140.554	151.654	152.3	151.838	173.885	174.695	173.692	183.209	182.087	181.998
	142.794	139.719	137.82	152.147	152.166	151.479	173.945	173.926	173.479	182.866	182.78	181.521
	143.585	142.431	138.732	151.825	152.647	152.785	177.609	174.482	174.37	185.14	184.647	182.541
	143.996	143.996	141.2	154.194	151.401	151.402	175.603	176.992	173.398	187.996	183.401	185.403
	142.439	141.291	141.846	152.797	152.96	152.059	173.439	174.128	173.781	183.437	183.846	188.59
	141.988	140.746	142.862	153.689	150.374	150.276	171.874	169.27	171.791	181.112	183.362	183.811
	141.007	139.083	140.878	154.306	150.752	150.243	171.806	172.8	172.326	183.372	183.219	184.669
	140.836	139.657	140.422	152.126	150.33	151.602	172.581	173.437	171.129	184.42	182.707	183.841
	140.995	139.402	143.565	149.432	152.131	152.98	172.913	174.975	173.65	185.444	180.728	186.652
	140.846	140.839	141.174	151.682	150.704	151.46	172.249	173.241	171.063	182.7	181.616	186.36
	141.399	140.72	139.56	153.769	150.75	151.322	174.091	174.301	171.182	181.708	184.196	186.509
	141.418	139.848	140.258	151.848	153.109	150.946	171.81	174.595	173.656	186.478	183.24	187.331
	141.575	139.169	140.943	152.36	152.864	152.408	172.922	170.945	171.89	184.753	182.241	185.208
	140.251	139.688	139.36	152.985	153.949	153.011	174.142	175.751	175.351	185.46	184.865	184.119
	140.143	141.073	139.418	152.764	152.878	152.185	174.604	175.225	173.916	185.72	185.049	187.455
	139.908	141.048	139.326	152.215	152.553	152.776	173.615	174.369	172.545	186.23	184.445	186.604
	139.127	141.386	140.184	153.768	151.912	153.369	172.369	174.989	172.17	183.073	183.505	185.611
	138.171	139.711	138.757	153.975	152.471	150.638	172.528	171.591	173.452	184.663	184.481	184.618
	141.369	139.56	139.568	150.942	151.902	150.165	173.155	171.363	171.785	181.266	182.56	184.412
	138.673	140.568	138.881	151.196	151.133	148.816	171.997	173.269	172.169	182.505	184.484	182.598
	140.523	140.392	138.424	152.331	151.236	149.845	172.961	172.971	172.242	186.236	185.735	183.551
	140.134	140.083	138.294	152	152.953	152.12	174.967	172.346	172.095	187.691	183.901	183.39
	141.004	140.865	140.854	152	152.188	153.472	173.721	175.547	171.844	185.059	182.495	186.252
	140.275	138.92	139.904	152.093	151.523	152.272	171.968	173.872	171.34	183.982	182.355	184.612
	139.876	139.805	139.544	152	152.648	151.703	172.414	173.811	172.587	183.909	182.799	184
	140.379	138.56	139.924	152.188	151.354	151.979	173.593	173.284	171.206	184.595	184.454	184.814
	138.009	137.665	142.323	151.01	149.866	153.456	173.01	172.727	173.456	184.132	185.734	186.732
	140.143	142.125	139.222	151.19	149.625	149.82	172.032	174.997	174.883	184.756	184.109	181.221
	141.045	141.26	139.363	152.544	151.937	149.5	171.168	174.909	173.064	184.652	183.137	185.025
	140.971	140.596	140.971	153.284	152.967	150.029	173.68	173.318	172.686	184.999	184.686	184.658
	140.859	136.656	140.719	153.031	152.703	154.016	173.531	173.859	174.219	185.125	186.594	185.656
	140.185	141.017	140.07	152.728	151.023	153.828	174.729	173.567	171.549	185.613	185.573	184.225
	140.868	139.479	139.911	153.141	149.963	151.668	172.761	175.187	171.625	185.129	185.371	184.682
	140.277	139.206	140.945	152.766	150.145	151.55	173.239	173.794	172.75	185.733	184.777	184.184
	138.54	140.502	140.495	151.657	152.287	150.435	172.833	172.66	172.315	185.013	183.283	184.484
	140.703	139.574	139.901	150.954	152.399	151.937	172.019	174.215	171.047	185.038	182.528	182.78
	140.246	139.846	138.849	149.892	149.914	151.826	172.728	172.501	171.354	186.613	183.157	184.456
	139.398	138.987	139.196	149.214	150.789	152.372	174.577	172.809	170.62	184.405	182.591	186.925
	138.596	139.16	138.686	150.75	151.559	150.479	171.322	173.615	172.08	183.164	184.267	185.705
	136.529	140.284	138.888	152.537	151.635	150.039	174.227	172.817	173.833	183.054	184.871	185.093
	137.943	139.366	140.262	150.964	146.309	150.814	174.505	170.652	173.05	181.187	180.839	184
	138.035	137.342	138.071	153.102	149.028	151.252	174.105	171.845	171.942	184.438	181.435	183.491
	140.9	137.67	137.923	151.612	150.794	151.156	174.538	174.059	170.571	184.538	183.05	184.109
	140.837	139.355	137.601	151.183	151.397	151.939	174.592	174.946	172.884	184.807	182.919	185.612
	140.416	138.782	138.695	151.577	150.076	150.603	173.499	174.048	174.098	184.706	184.048	184.509
	139.094	138.913	138.292	153.146	152.756	151.657	174.609	175.917	174.613	185.704	185.917	186.697
	139.498	139.866	139.201	153.088	152.144	152.93	173.583	175.316	173.769	185.479	185.837	187.221
	139.698	139.895	140.333	152.844	153.011	154.272	173.54	173.238	172.407	185.541	185.021	186.468
	139.143	138.967	139.846	153.184	152.187	151.889	174.191	171.419	169.603	185.357	184.419	185.176
	139.066	139	137.021	152.993	149.486	149.082	173.078	172.08	171.453	184.931	184.6	185.999
	140.178	138.883	139.864	153.618	151.472	151.767	172.088	173.924	170.403	185.727	184.549	184.403
	140.055	138.444	139.343	153.295	153.041	151.572	173.108	173.182	171.913	184.493	184.282	185.195
	140.326	139.774	139.217	154.227	152.645	151.883	173.77	174.553	171.182	186.433	183.77	186.886
	139.271	139.958	137.462	151.905	149.905	149.514	175.687	171.191	167.605	184.425	185.789	185.798
	139.869	138.949	138.304	151.186	150.479	150.359	174.045	173.379	171.744	186.354	185.419	184.247
	140.081	137.313	137.955	151.389	150.86	151.939	171.702	174.516	171.187	184.919	184.808	185.285
	139.295	137.145	138.52	151.989	150.48	152.612	171.908	173.295	172.839	185.56	184.45	185.591
	137.535	137.223	137.074	151.276	151.142	151.134	171.386	173.773	173.022	184.149	183.096	184.623
	138.098	138.836	136.792	153.621	153.802	150.926	171.941	172.421	169.079	185.992	179.585	186.824
	137.237	136.623	135.68	152.746	150.806	150.303	172.643	173.703	170.835	184.293	181.005	183.853
	136.383	135.969	136.791	150.595	149.713	150.512	173.144	171.649	171.167	183.575	181.416	184.391
	137.483	137.477	137.245	150.196	150.779	151.951	172.956	172.491	169.934	185.131	182.368	184.079
	136.499	137.331	136.659	151.098	148.734	151.097	172.412	172.279	171.159	184.566	184.439	183.004
	138.671	136.695	137.379	153.166	151.837	153.618	171.76	174.691	174.883	184.841	185.778	184.86
	138.324	137.152	136.474	152.573	151.453	153.507	172.017	173.458	173.815	186.284	184.185	183.952
	138.213	136.404	136.499	152.84	150.186	153.043	172.363	171.896	172.205	186.05	183.276	183.861
	138.772	135.571	137.972	152.069	150.311	150.716	172.571	170.176	171.024	185.287	183.512	185.208
	138.147	136.45	138.615	154.679	151.786	151.962	173.217	172.871	170.422	184.052	183.716	186.034
	136.36	137.615	137.681	154.865	153.718	150.294	172.098	171.196	171.98	184.859	184.413	186.632
	138.165	137.073	137.027	153.432	153.816	151.191	172.092	172.237	172.333	185	185.171	186.22
	138.536	137.215	138.124	152.199	151.688	150.196	172.548	173.274	171.426	184.766	185.065	185.532
	139.284	136.547	135.965	152.143	149.682	148.282	170.592	171.448	169.521	183.932	182.662	184.341
	140.96	137.389	138.965	152.607	149.8	152.369	173.374	170.013	173.345	183.02	184.402	184.4
	139.766	136.949	138.036	153.35	151.349	152.904	170.514	173.445	175.411	184.938	183.504	186.034
	140.235	137.338	137.976	153.476	152.52	153.578	174.603	174.515	172.284	187.476	185.931	186.363
	138.557	136.673	136.996	152.565	151.335	153.883	174.565	174.886	171.777	185.333	185.002	184.657
	138.029	137.01	135.469	153.158	151.166	153.064	174.599	173.419	170.71	186.166	184.383	182.853
	137.75	134.358	133.427	151.01	149.939	153.574	173.431	172.173	170.086	184.939	185.238	186.453
	137.61	136.07	137.268	151.978	149.339	153.151	173.224	172.776	172.074	183.876	184.151	185.39
	136.153	135.199	135.327	151.768	148.939	151.031	173.676	171.491	172.768	181.939	184.067	185.759
	134.502	135.466	134.028	152.956	149.425	148.692	173.086	172.284	173.069	183.064	183	183.194
	133.494	136.031	137.194	153.727	149.037	151.056	174.007	172.237	171.582	184.244	181.427	183.274
	137.266	136.808	137.574	154.316	149.171	150.976	175.606	173.965	172.58	185.386	184.665	184.928
	137.379	136.404	137.059	151.091	151.799	150.555	173.019	173.504	171.281	184.017	184.852	183.042
	137.173	135.724	136.624	151.341	150.721	150.893	172.544	174.515	172.204	184.824	184.456	184.921
	135.287	135.069	135.262	150.298	151.547	151.016	172.656	172.416	173.721	184.811	184.552	186.902
	136.566	135.059	136.032	153.002	153.414	151.551	173.412	172.422	173.431	183.664	184.056	186.449
	137.855	133.864	136.595	153.442	149.941	150.824	171.92	171.379	172.257	186.127	185.452	183.611
	136.723	135.932	135.072	153.286	149.626	151.914	170.71	172.55	170.072	184.21	185.101	182.48
	136.96	136.544	134.947	154.29	151.302	152.177	170.566	172.067	170.224	183.923	184.191	184.541
	137.984	133.245	134.93	151.145	154.578	152.033	172.72	172.956	170.248	183.913	185.071	183.018
	136.816	134.114	135.782	151.62	150.353	152.58	169.668	171.086	172.752	183.052	184.764	185.276
	135.594	134.038	137.116	153.148	151.066	152.056	170.138	170.594	171.534	183.922	184.116	185.185
	133.445	133.927	136.732	152.573	152.494	152.817	172.555	172.799	171.372	184.598	183.86	187.939
	134.722	134.496	137.8	152.599	151.994	151.788	171.392	172.392	171.392	185.289	183.679	188.897
	137.097	134.993	137.483	152.875	149.896	151.857	172.358	172.134	171.131	183.88	181.287	187.237
	137.564	136.158	134.417	152.057	151.941	152.015	174.06	174.101	170.595	184.972	182.295	184.068
	136.826	135.183	134.546	152.169	151.56	150.521	173.004	172.95	170.682	184.111	182.266	184.72
	134.667	134.667	135	152.333	150.667	150	172.667	174.667	170	184.333	184	185.333
	136.029	134.739	134.928	152.884	150.131	150.275	170.886	172.666	169.508	183.203	184.043	184.594
	136.823	134.285	134.298	151.609	150.417	151.239	169.565	172.221	169.739	183.316	183.493	183.594
	135.55	134.581	134.1	149.58	150.822	150.46	173.975	171.271	172.467	183.141	182.46	186.959
	135.89	134.016	133.229	149.463	150.999	150.535	172.473	172.581	171.258	184.183	181.542	187.236
	137.045	133.783	134.768	150.885	149.856	148.26	174.161	173.944	170.29	185.189	180.478	187.348
	133.05	133.703	133.564	150.114	148.627	150.148	170.797	170.479	169.037	184.516	180.593	187.197
	132.811	133.483	134.24	150.826	150.206	148.569	170.791	169.414	168.137	182.377	180.739	184.793
	133	132.215	132.428	150.797	150.362	148.246	170.608	169.436	169.806	179.468	181.812	181.466
	132.24	133.724	133.825	150.86	149.876	149.941	170.175	170.654	170.244	180.556	183.217	183.863
	133.913	135.124	133.977	151.732	150.316	149.915	171.379	172.012	170.78	181.556	181.706	182.975
	132.758	135.352	132.83	150.341	150.187	150.667	169.35	169.725	171.897	185.272	181.289	182.254
	132.755	134.225	133.377	151.711	149.686	151.213	170.578	170.647	171.39	185.458	182.253	182.919
	132.302	134.487	133.303	153.012	149.869	151.395	170.093	172.799	170.851	184.032	182.202	184.084
	133.349	135.332	134.08	154.486	152.111	150.95	171.897	172.117	171.228	184.688	183.19	186.731
	132.811	134.774	130.306	152.872	151.347	150.396	172.607	173.082	170.046	185.161	181.495	184.095
	134.819	132.988	134.24	150.782	151.971	152.626	172.004	171.676	170.025	184.24	183.42	185.681
	133.729	133.161	131.809	150.323	151.365	150.822	170.987	171.433	169.839	185.326	182.848	184.108
	133.836	133.948	131.998	150.871	151.544	151.094	170.11	171.367	171.271	184.803	182.002	183.849
	134.094	134.296	132.633	151.729	151.527	150.249	169.352	168.023	172.281	182.912	181.976	185.84
	130.501	133.593	133.127	152.135	150.409	152.923	169.911	167.032	171.721	184.421	183.015	184.171
	130.448	132.259	131.173	150.107	149.203	151.363	169.729	169.397	170.377	186.307	184.373	185.01
	131.278	132.963	132.967	149.932	151.156	151.368	172.383	169.77	169.516	185.08	182.553	184.722
	131.434	131.339	133.885	149.433	151.114	153.56	171.796	169.666	169.104	184.011	182.223	184.45
	132.819	130.235	134.667	151.093	151.912	151.936	168.564	169.26	168.485	183.878	180.456	185.633
	133.465	131.333	132.193	149.66	151.482	150.465	170.188	170.393	171.05	184	181.191	184.21
	132.577	131.62	132.201	150.552	151.945	150.952	169.955	172.646	171.815	184	182.64	184.463
	133.783	133.469	131.663	153.301	152.825	152.49	171.271	172.78	170.985	182.999	183.716	183.985
	132.563	132.698	132.284	153.016	151.568	152.078	172.151	171.571	170.274	183.613	181.418	183.569
	134.02	131.075	131.993	152.926	150.91	151.86	175.589	170.048	171.969	184.993	181.358	186.883
	132.518	132.817	129.755	151.138	151.742	151.127	169.138	170.448	169.509	182.755	184.474	186.373
	133.066	133.467	130.518	153.548	151.973	150.989	170.782	171.253	169.87	182.441	184.858	186.307
	132.797	132.561	130.878	155.612	150	148.257	172.99	170.435	168.213	183.701	182.52	184.812
	134.632	132.13	132.028	153.696	149.566	151.441	173.616	174.322	171.441	185.183	183.028	185.503
	134.965	131.352	130.289	151.277	148.691	150.977	173.375	173.441	170.379	184.742	181.113	184.859
	132.393	130.643	129.643	152.531	149.499	152.659	171.925	172.325	169.469	185.006	181.72	183.158
	130.865	130.5	131.938	151.717	151.228	151.775	171.284	171.578	170.286	183.365	182.934	185.305
	131.911	130.342	130.064	153.886	152.121	149.79	171.365	171.381	167.968	184.358	182.715	185.634
	129.987	128.377	128.135	152.734	150.567	149.215	170.57	171.336	169.035	182.827	182.022	184.933
	131.352	129.551	130.049	153.867	149.3	149.471	170.196	170.801	169.165	181.757	182.394	184.711
	134.211	130.902	132.238	153.792	150.897	152.679	172.929	171.245	171.551	186.647	185.502	185.946
	132.335	131.486	131.164	152.843	151.17	153.508	173.475	171.492	170.984	187.392	185.07	185.731
	131.02	129.732	131.654	150.324	150.509	152.026	173.597	171.674	169.827	186.353	185.727	183.781
	130.48	130.564	130.408	153.503	151.792	150.792	170.053	171.6	169.204	185.512	181.473	184.931
	133.351	130.976	131.624	153.9	150.572	151	171.407	171.605	172.128	184.686	183.606	184.681
	130.308	131.912	133.059	152.335	151.896	150.938	169.019	171.6	171.309	186.344	182.702	185.017
	129.763	130.328	131.675	151.787	150.776	150.88	169.873	170.881	169.984	183.773	181.533	183.664
	131.252	131.235	130.564	150.367	151.524	151.197	170.937	171.799	170.837	184.827	183.909	184.373
	131.567	129.206	130.882	150.99	150.117	150.892	169.373	170.088	167.402	182.481	182.98	182.491
	130.303	129.348	128.815	152.048	151.384	151.687	170.384	172.232	170.708	184.071	182.059	184.327
	131.697	129.086	129.928	152.203	151.512	152.23	171.756	172.2	171.01	184.697	183.069	186.059
	130.78	129.24	129.792	152.586	150.011	152.136	172.062	171.521	167.884	182.3	180.908	185.522
	128.857	128.356	128.804	149.622	147.675	151.791	170.791	170.009	167.022	184.191	178.78	182.857
	128.407	126.104	128.424	149.016	149.369	151.402	170.603	170.837	167.893	183.11	185.033	182.463
	128.261	127.598	130.617	151.553	150.46	152.797	170.554	170.915	168.657	184.457	183.829	185.359
	126.822	128.465	131.351	152.75	150.737	152.569	170.81	170.239	166.863	183.219	182.362	186.083
	128.738	131.012	129.231	153.208	151.555	151.419	170.935	170.689	166.335	184.434	181.928	186.329
	130.561	129.234	129.972	152.996	149.991	150.165	171.004	170.97	169.464	182.645	183.944	184.265
	131.713	128.485	129.588	150.853	150.35	151.474	170.179	171.508	169.382	182.779	182.621	183.754
	130.85	128.999	129.384	151.117	149.317	151.734	171.767	168.817	171.15	183.001	183.266	182.234
	130.733	129.608	128.316	150.906	149.291	151.452	171.454	168.842	171.06	184.135	182.926	182.999
	127.064	128.087	130.935	151.127	148.252	150.897	171.882	169.075	169.15	184.229	184.932	186.047
	130.18	127.964	129.615	151.616	150.489	150.578	169.327	168.867	169.273	186.833	181.999	183.518
	128.536	128.162	129.629	150.86	151.028	150.741	168.466	168.778	170.036	185.57	181.748	182.606
	128.754	128.588	129.588	152.913	150.865	150.796	169.571	171.471	171.702	181.453	184.284	182.405
	130.819	128.117	130.007	151.266	150.195	149.688	171.2	170.592	171.007	181.67	182.989	185
	131.488	127.047	129.041	152.638	149.129	147.146	168.064	168.523	170.163	183.413	181.871	184.491
	128.998	127	128.246	150.926	150.134	150.977	170.095	171.196	170.563	181.375	183.149	182.951
	128.833	125.573	128.182	150.578	149.672	150.807	169.823	167.411	169.193	181.411	182.469	182.609
	128.673	126.621	126.624	151.349	150.698	151.674	167.679	168.618	167.678	182.026	183.671	182.35
	128.107	127.802	128.636	151.588	150.526	151.078	167.32	171.177	167.794	181.588	182.379	181.927
	128.672	125.493	127.294	154.47	151.321	153.015	169.042	171.027	170.213	184.958	181.565	185.556
	128.715	126.223	128.044	154.042	149.802	152.878	170.982	171.227	171.291	184.79	183	185.556
	128.315	126.669	128.63	153.628	151.204	151.372	171.167	170.638	169.781	182.353	183.869	184.201
	128.087	128.718	127.11	150.054	151.517	149.801	171.357	168.94	170.029	181.212	181.141	180.396
	128.019	126.055	127.231	151.461	151.677	146.578	170.53	169.756	168.01	183.042	178.095	183.668
	128.873	127.028	127.422	149.894	151.335	150.06	169.792	170.081	168.072	185.333	182.943	183.612
	127.851	127.675	127.191	149.046	150.014	153.556	170.347	170.172	169.752	184.832	183.838	184.149
	129.03	126.3	126.354	150.97	149.7	151.958	170.787	169.577	168.568	183.327	182.472	183.949
	128.656	127.46	127.034	150.161	148.85	150.425	170.31	168.967	169.839	183.864	183.689	182.515
	128.589	127.531	130.128	150.439	148.665	150.332	170.195	167.03	171.315	181.401	184.98	186.383
	127.98	127.183	127.77	151.428	150.041	149.966	171.088	169.278	170.061	183.652	183.096	185.334
	127.192	129	126.198	151.504	149.59	151.001	170.95	169.503	169.447	183.31	181.099	184.644
	127.607	128.721	128.322	151.155	150.123	150.278	170.194	169.769	169.154	182.877	182.63	184.246
	125.691	126.963	127.947	150.92	149.474	150.324	167.245	170.633	166.721	181.665	181.822	183.41
	126.938	125.094	128.493	150.947	151.385	150.151	170.375	169.214	166.604	183.977	185.962	182.933
	127.256	126.95	127.314	150.081	150.305	149.991	170.57	168.153	168.078	183.374	184.909	184.776
	126.618	127.282	127.713	149.801	150.321	148.518	169.264	168.294	168.375	182.21	184.159	184.392
	127.191	127.84	126.322	149.574	150.71	150.706	169.513	167.162	168.706	182.062	183.578	183.16
	127.5	126.565	126.986	151.921	151.248	151.512	170.537	168.348	170.447	182.947	182.091	183.561
	127.002	126.148	126.073	149.149	150.353	150.893	169.5	169.874	167.724	182.51	180.306	184.384
	127.484	125.576	125.178	150.632	152.089	150.189	171.698	170.751	167.582	182.865	181.616	184.571
	126.783	126.181	124.363	150.509	151.793	150.872	170.326	170.566	169.877	183.331	182.548	185.114
	128.44	129.265	123.409	152.788	150.078	151.896	170.497	170.643	170.94	183.658	184.476	184.186
	126.479	127.423	126.098	151.476	149.423	150.537	169.193	167.253	169.714	183.322	183.304	183.286
	126.065	128.598	126.602	150.531	150.67	151.271	168.128	167.869	169.402	182.328	183.263	184.139
	125.097	125.999	126.469	150.452	151.16	150.806	169.242	166.45	168.487	181.904	181.566	183.211
	124.787	125.893	126.601	151.156	150.764	148.066	168.814	167.177	168.372	181.685	181.655	182.633
	125.194	126.928	126.085	150.207	152.013	145.506	168.259	167.21	165.407	181.032	183.925	183.968
	126.281	125.2	126.938	150.972	151.138	149.522	167.76	169.079	168.892	182.597	182.221	182.403
	126.368	125.721	125.125	150.684	151.089	151.721	168.956	169.235	168.022	183.162	181.419	183.773
	124.758	125.267	124.424	151.129	148.281	152.631	169.76	168.099	167.725	181.925	179.988	183.182
	124.52	126.891	125.082	153.107	149.064	149.996	167.491	166.759	168.125	182.167	180.704	182.829
	127.541	127.915	125.796	150.048	151.427	150.308	168.589	171.153	168.297	182.751	180.127	185.223
	127.494	127.017	124.041	150.613	150.989	150.434	168.022	169.233	170.907	183.613	181.384	183.135
	127.361	125.879	124.413	151.505	150.217	149.077	168.428	168.146	170.157	183.501	182.706	183.582
	125.255	126.068	125.848	149.89	147.641	149.867	170.059	168.682	167.384	184.19	182.798	183.283
	123.287	124.718	124.45	148.839	147.739	151.861	169.875	165.457	168.872	182.965	182.769	182.436
	122.952	125.841	125.301	151.048	147.841	148.541	166.604	166.223	166.604	182	183.397	184.332
	125.444	123.507	125.255	149.575	148.717	148.094	165.612	167.502	168.352	180.848	182.539	184.605
	125.674	124.01	124.532	149.628	149.651	148.731	167.22	168.855	168.238	180.731	182.737	182.481
	125.607	124.175	124.378	151.047	149.466	148.673	166.29	169.404	164.973	181.154	181.876	181.314
	123.882	122.218	123.783	152.365	150.017	148.006	168.799	166.317	167.883	181.618	182.571	179.241
	124.125	124.362	123.664	152.686	150.228	150.53	169.103	166.835	170.273	183.501	182.35	183.215
	124.685	124.975	124.04	151.879	150.625	153.841	166.869	167.486	168.882	182.564	181.527	183.656
	126.667	123.67	125.407	150.22	151.471	152.321	168.189	168.193	168.749	182.801	181.908	183.957
	125.985	124.172	126.483	150.487	150.244	152.423	168.814	168.968	169.968	181.273	179.928	182.161
	124.261	124.962	123.521	149.41	151.042	149.291	168.973	169.574	170.574	182.845	179.329	182.521
	123.824	125.134	123.623	149.711	150.156	149.577	167.892	166.226	168.825	181.801	179.667	182.004
	123.124	125.759	123.015	150.788	150.756	150.634	169.068	165.187	166.381	181.308	180.91	182.067
	124.979	124.692	122.39	149.448	150.109	147.909	169.695	164.98	165.152	181.058	181.082	182.272
	124.792	123.826	122.039	151.997	148.618	148.449	168.757	167.449	167.418	181.997	180.607	178.051
	125.153	123.445	124.428	150.353	148.76	151.345	168.606	170.35	168.182	180.647	179.069	181.167
	124.249	124.298	124.899	150.577	148.046	151.046	169	170.117	168.726	183.352	180.322	181.624
	124.444	124.105	124.382	151.657	150.069	151.652	167.593	169.485	168.564	182.255	182.61	182.674
	122.578	123.271	126.407	150.181	151	151.632	167.693	168.135	168.865	183.07	181.917	184.648
	124.296	124.448	123.11	150.969	150.002	149.186	167.477	168.998	169.921	181.258	181.516	183.518
	122.585	122.626	124.223	149.983	151.589	150.398	168.566	169.558	169.602	181.959	181.092	182.109
	122.115	122.98	125.765	149.379	150.894	151.475	167.111	167.23	167.66	181.51	180.364	182.216
	123.295	123.041	123.499	149.436	149.336	151.185	167.327	167.798	165.863	181.44	180.653	182.955
	122.165	124.838	122.045	150.089	148.088	147.109	170.923	165.165	169.888	182.087	181.998	181.165
	124.513	123.341	122.735	151.469	150.209	147.613	169.425	167.513	166.731	181.344	180.406	182.982
	123.901	123.264	123.221	150.528	150.29	148.817	167.227	167.485	167.03	183.031	180.541	183.823
	122.374	121.091	124.857	151.187	149.9	151.996	168.738	167.206	167.206	184.382	180.143	183.353
	124.134	123.561	124.26	150.083	149.307	152.354	168.815	168.443	169.132	184.768	181.233	183.091
	123.171	125.555	121.498	151.878	148.972	150.807	167.897	165.613	167.343	181.915	181.29	186.736
	125.438	121.875	122.5	149.938	149.562	150.625	165.938	166.312	167.938	183.812	180.25	182.688
	125.229	121.399	123.13	151.033	149.373	149.547	164.508	165.382	167.223	182.054	182.145	181.832
	123.01	121.691	125.313	149.953	149.371	148.946	164.634	166.684	168.994	181.313	183.994	181.624
	123.657	121.209	123.96	152.415	147.086	149.747	168.441	166.084	168.33	183.821	182.137	181.831
	123.544	122.123	121.001	150.063	150.911	149.909	169	167.76	168.909	184.971	182.543	183.611
	122.575	123.528	123.171	150.935	150.971	148.586	167.635	167.911	168.822	183.497	182.005	181.528
	122.719	122.587	123.23	150.99	150.024	149.215	167.404	166.839	167.567	181.971	182.221	180.998
	123.862	120.455	123.949	151.318	150.238	149.439	165.285	166.779	168.417	181.003	181.103	180.224
	122.536	122.003	122.529	149.02	148.808	148.097	165.763	166.816	167.584	180.561	179.594	181.452
	123.301	122.284	123.076	149.807	150.093	149.974	167.091	167.958	167.733	182.811	180.391	179.968
	123.572	122.992	122.3	149.737	148.869	148.042	167.186	168.155	166.84	183.561	179.433	179.835
	122.398	121.693	120.32	151.397	149.5	148.777	167.427	167.194	165.47	182.375	179.786	180.492
	122.127	122.576	119.723	151.689	151.613	148.532	166.088	167.608	166.279	183.581	180.316	181.12
	124.679	122.083	121.97	149.831	150.018	149.055	165.929	167.868	167.844	181.233	178.447	181.714
	121.901	120.645	120.608	148.464	147.624	148.345	164.835	166.487	166.731	180.046	177.716	178.901
	121.095	121.979	122.734	150.469	149.295	147.663	167.101	165.1	166.834	183.292	178.222	180.098
	122.441	122.217	121.593	149.612	147.688	148.197	168.398	165.928	165.593	182.032	177.851	181.417
	122.674	122.661	122.952	149.722	147.808	151.912	168.244	168.86	167.534	182.292	178.83	179.754
	122.84	121.746	121.879	150.961	149.824	149.552	167.011	165.717	164.557	182.132	181.344	179.403
	123.199	121.352	121.973	150.157	149.686	149.364	168.77	166.632	165.996	181.157	181.241	180.41
	123.187	122.387	121.872	150.314	150.531	150.539	168.173	166.472	165.828	181.741	180.917	180.796
	120.688	123.58	122	150.438	149.982	152.878	166.521	165.878	167.03	182.807	181.35	182.747
	122.294	122.1	121.557	151.929	149.479	150.217	166.479	165.906	167.43	180.275	179.993	182.475
	121.197	121.789	121.583	151.253	148.672	146.048	166.294	168.309	166.3	181.298	179.402	182.521
	121.702	121.782	120.1	150.689	150.097	147.824	166.706	167.256	164.63	180.654	178.668	181.516
	122.516	121.453	120.645	150.692	150.111	148.88	165.923	165.941	165.867	181.022	179.453	181.573
	121.191	120.915	120.105	148.143	150.683	148.266	164.995	165.321	166.957	182.539	178.825	181.853
	122.797	120.769	121.726	148.788	149.883	149.895	166.151	166.489	168.08	181.378	179.769	181.699
	123.011	120.602	122.404	150.26	149.347	149.273	165.74	167.38	167.681	179.887	178.961	180.812
	121.925	121.88	121.829	150.161	150.701	149.236	167.527	167.388	168.325	179.521	179.102	182.068
	122.431	122.224	122.292	150.755	149.662	149.128	168.256	167.292	168.118	179.804	180.409	182.341
	122.012	122.986	121.155	151.925	147.148	149.871	165.074	166.147	168.931	179.344	179.081	179.443
	121.942	120.876	123.659	149.974	147.779	149.407	165.389	165.688	167.218	179.972	180.724	181.882
	122.413	120.808	122.428	151.274	149.062	148.351	166.58	165.715	167.086	180.278	180.641	181.176
	121.96	122.812	118.892	147.327	149.656	148.233	165.121	166.602	165.53	179.938	179.701	180.099
	119.593	122.803	118.79	149.193	148.61	147.681	165.153	164.945	166.154	177.169	178.186	179.866
	121.221	122.051	121.757	148.933	149.206	148.676	166.699	167.045	166.088	179.433	178.648	182.016
	123.02	122	120.597	148.803	149.617	149.936	164.79	167.332	166.376	181.502	178.759	180.203
	122.778	122	122.616	149.494	149.033	150.445	165.29	168.462	166.222	181.76	178.71	182.104
	122.709	121.417	122.2	150.268	149.593	151.795	166.282	167.783	165.161	181.773	179.773	182.337
	122.528	121.385	120.017	149.385	148.11	151.572	165.962	165.68	163.114	181	178.918	178.787
	120.519	121.801	120.831	149.801	149.582	149.038	165.401	165.784	165.862	181.498	178.084	178.801
	122.219	121.077	121.661	149.125	150.116	149.846	166.134	166.116	167.039	182.326	178.306	180.486
	122.799	122.272	122.803	149.567	149.445	150.726	164.454	166.357	166.793	180.502	178.915	180.935
	123.85	122.286	121.267	151.818	148.024	150.294	164.338	165.596	167.97	181.077	180.483	183.463
	124.079	122.509	120.638	147.963	151.668	147.324	165.585	166.053	167.238	179.786	178.454	181.116
	122.758	120.884	121.305	149.952	149.835	148.372	165.894	167.594	165.329	180.339	177.256	182.381
	122.435	120.563	121.089	149.093	148.358	148.472	165.533	166.897	163.175	179.114	178.711	181.868
	121.747	120.9	121.791	150.715	148.125	147.438	166.532	167.532	165.809	180.019	181.015	179.01
	122.48	119.924	121.726	148.7	149.069	148.298	166.326	167.739	163.907	179.246	180.663	179.57
	122.564	121.633	119.379	149.977	148.909	147.401	165.817	163.872	167.311	180.621	178.505	180.816
	121.938	120.38	121.334	149.858	149.947	148.271	165.526	165.276	166.24	178.875	177.178	180.186
	121.761	119.648	121.542	149.473	149.621	149.354	164.023	166	164.309	177.463	177.156	181.074
	120.741	119.172	121.335	149.752	147.952	150.01	165.642	165.68	164.99	179.087	177.394	178.297
	121.395	120.404	120.011	149.198	148.206	149.984	165.396	164.597	163.807	177.211	177.999	179.607
	121.214	122.562	122.364	148.786	148.385	146.241	164.388	164.048	166.487	181.39	177.209	181.923
	121.368	121.16	122.063	149.569	146.739	148.097	165.26	167	164.345	178.114	177.401	180.193
	121.905	119.484	120.729	149.46	146.47	148.755	166.095	167.785	166.12	178.324	177.73	181.014
	121.36	120.493	119.297	148.571	145.902	147.533	166.879	166.457	166.201	180.788	180.363	181.443
	121.929	120.986	118.97	148.512	147.818	147.903	165.32	165.628	164.611	179.954	178.048	179.122
	122.495	119.237	121.69	149.297	146.237	146.889	164.348	165.281	165.663	179.902	178.956	178.86
	121.928	120.387	119.676	149.474	146.792	148.602	166.66	163.474	165.302	178.503	179.237	178.49
	119.162	119.838	120.239	147.458	146.689	148.294	166.449	163.305	166.311	177.488	178.635	178.515
	119.245	119.892	120.009	147.063	144.235	146.273	167.807	166	165.073	179	177.055	178.909
	120.74	119.698	120.632	147.522	145.869	150.161	163.53	165.476	164.868	178.476	177.937	178.391
	121.842	120.546	121.554	149.274	148.206	149.433	164.316	163.878	165.434	179.023	177.204	178.914
	121.36	120.419	121.026	148.566	148.566	148.192	164.166	163	167.669	180.805	179.515	180.43
	121.68	120.411	121.15	147.76	147.996	148.729	166.472	163.44	164.583	178.316	178.583	178.26
	121.797	120.958	119.828	149.729	146.75	146.047	163.156	165.651	164.203	176.26	177.833	178.797
	120.317	120.627	118.871	149.433	147.166	146.741	162.259	163.757	165.683	176.388	177.438	178.433
	120.177	121.506	119.287	149.123	150.624	148.518	164.607	164.312	164.928	177.872	177.371	180.206
	120.307	121.305	118.927	148.696	150.476	146.707	165.615	163.623	164.305	177.841	177.692	179.695
	120.593	120.189	119.915	150.198	148.689	146.135	166.403	164.05	164.979	181.219	178.303	180.845
	121.322	120.741	122.514	147.46	147.388	146.691	166.242	166.157	164.192	179.017	178.938	179.987
	121.223	120.911	120.476	147.355	147.742	148.294	163.311	164.441	164.178	180.592	178.169	178.007
	121.227	120.788	121.693	148.347	148.648	148.212	163.362	163.736	164.974	179.418	178.04	179.63
	121.561	120.259	121.065	150.626	149.779	149.628	166.048	164.023	165.025	177.844	178.477	179.408
	119.533	120.001	120.735	148.268	148.532	150.799	167.465	166.732	163.735	176.266	177.001	176.268
	119.511	121.015	121.806	147.938	146.077	148.985	163.775	164.271	166.349	176.008	176.434	178.457
	121.088	120.434	121.689	146.164	147.225	148.434	163.023	164.405	165.857	175.863	176.806	179.106
	121.214	121.036	121.425	148.83	148.192	150.34	163.138	163.28	164.514	176.812	177.884	179.58
	122.042	118.678	120.399	149.478	148.542	150.347	163.202	163.369	164.263	180.012	175.333	178.066
	120.587	120.548	120.349	146.348	147.1	146.435	163.275	162.574	163.235	180.429	176.188	177.161
	120.367	120.712	120.472	147.89	147.655	149.134	162.305	163.679	163.657	180.266	176.511	179.624
	121.351	120.568	121.436	148.849	146.663	148.516	163.014	163.859	165.919	178.835	176.578	179.175
	120.125	120.532	120.75	147.542	147.136	147.781	162.408	162.489	164.095	177.938	177.26	178.969
	119.401	120.612	120.972	148.712	147.396	149.986	162.051	162.499	161.125	177.077	177.885	178.318
	123.151	119.512	120.971	149.959	149.889	150.768	165.79	165.47	163.778	180.681	174.756	180.198
	121.901	120.216	121.02	148.466	147.146	149.069	163.647	164.446	164.647	179.377	174.858	179.573
	121.306	121.827	121.602	147.694	147.511	147.763	163.769	164.439	165.579	179.582	176.31	179.423
	121.518	121.733	122.402	147.425	148.999	149.1	165.432	163.641	163.547	177.398	175.612	180.151
	119.652	119.093	118.7	148.057	146.016	147.114	162.716	163.976	163.041	179.028	175.518	179.425
	120.599	121.217	118.778	150.556	148.275	147.183	163.256	164.025	163.243	176.623	175.264	178.07
	121.492	122.703	121.816	149.821	147.774	148.196	163.692	162.871	167.135	178.141	177.208	178.136
	119.754	122.482	121.988	149.476	147.524	148.765	164.124	161.963	167.357	178.884	177.778	177.667
	120.752	121.749	121.79	150.77	145.131	147.064	164.982	162.126	164.793	179.631	179.49	178.666
	121	119.245	119.895	148.564	146.593	146.554	164.299	164.242	163.762	177.027	177.449	176.321
	121.393	119.729	120.01	147.649	146.172	148.567	164.31	165.01	165.439	176.694	177.803	176.531
	121.93	119.613	119.613	149.215	145.621	148.371	163.825	163.903	165.061	177.73	177.18	177.008
	121.563	120.443	119.916	149.163	146.842	149.508	163.815	164.163	165.994	178.084	176.929	177.017
	121.934	121	119.132	148.337	151.988	150.929	162.938	162.941	165	176.998	175.005	178.13
	121.606	122.613	122.476	151.045	149.122	148.024	163.924	163.386	166.022	179.151	175	179.621
	121.824	123.227	122.066	149.402	149.223	148.164	163.918	164	164.004	178.93	176.113	178.84
	121.966	122.235	122.109	149.816	149.343	149.454	166.033	163.956	164.829	179.087	178.765	179.506
	122.886	118.929	120.774	149.118	148.226	149.235	162.596	163.929	163.297	176.184	176.682	179.127
	124.961	119.166	121.057	149.338	148.274	150.769	161.066	163.438	163.472	177.407	177.763	180.108
	121.682	122.831	121.27	148.74	148.208	148.54	163.77	162.938	163.927	179.415	180.028	179.978
	121.225	122.287	121.115	147.201	146.547	147.775	163.354	161.91	164.254	177.876	176.469	178.354
	121.128	121.066	120.346	146.349	146.491	147.731	164.257	163.487	163.01	177.093	174.544	178.96
	121.647	121.99	119.625	149.63	148.251	148.415	164.868	163.982	161.997	179.232	178.881	176.91
	120.461	121.961	119.298	148.479	147.875	148.929	162.97	162.427	162.37	176.619	176.813	176.402
	120	122.364	119.969	148.456	146.838	148.908	165.656	162.605	162.969	177.478	176.129	179.605
	121.441	121.122	121.632	147.318	147.088	147.328	163.872	163.442	163.157	178.265	175.735	179.966
	122.249	120.717	123	149.159	147.964	147.085	161.787	161.988	162.807	177.096	175.558	178.468
	121.323	120.601	123	149.288	146.762	145.694	163.932	165.799	161.619	179.922	175.313	179.278
	120.957	121.11	119.749	146.107	146.746	148.014	162.742	162.993	162.206	178.311	177.533	177.846
	123.46	121.998	120.122	146.143	147.47	149.469	163.032	165.942	162.477	178.516	177.483	181.051
	122.41	122.142	121.305	148.026	147.794	149.026	162.674	164.511	164.129	177.645	177.3	180.351
	123.044	120.964	119.223	147.257	146.412	147.882	162.94	163.457	165.599	175.339	178.342	176.316
	123.389	121.702	120.81	151.863	149.338	147.838	163.904	162.971	164.932	180.728	178.987	180.944
	121.578	122.567	120.931	150.543	148.183	148.498	163.017	164.412	163.595	179.81	178.311	178.82
	121.615	122.908	120.6	151.276	147.56	149.011	162.967	164.098	163.326	180.157	176.988	178.913
	123.776	122.834	124.43	150.117	148.4	149.599	162.329	164.011	163.14	178.965	174.658	179.164
	122.803	121.808	124.801	150.19	147.609	149.204	163.991	161.212	164.798	178.799	177.592	179.994
	123.314	124.529	120.671	149.743	147.034	148.027	162.436	160.809	165.279	176.907	178.529	176.145
	120.919	122.952	120.122	148.908	147.803	148.645	162.397	161.844	163.27	176.803	177.71	176.362
	120.666	122.75	120.158	148.353	146.927	148.904	161.732	162.353	163.036	175.603	176.658	175.805
	123.688	122.631	121.729	148.013	146.853	150.865	161.593	162.222	164.566	175.841	176.692	178.407
	122.456	123.787	121.952	148.981	149.326	150.856	164.723	163.862	164.437	179.604	178.126	180.078
	120.353	121.398	121.13	149.491	148.456	149.769	164.829	162.079	164.732	177.079	178.057	179.059
	120.585	120.957	120.598	147.808	146.668	148.456	163.564	161.804	163.225	176.804	177.18	179.485
	120.427	120.573	120.459	148.082	147.153	149.232	161.254	161.665	161.098	175.968	177.541	179.016
	121.059	121.13	120.096	149.949	148.971	147.993	162.007	163.036	162.029	176.87	178.978	178.979
	121.377	121.217	121.713	148.436	146.994	147.886	161.081	162.27	161.672	176.267	178.142	178.658
	121.153	119.752	121.688	148.296	146.55	146.848	160.905	161.305	162.601	177.239	176.493	176.342
	121.682	119.17	120.698	146.72	146.076	146.587	161	163.185	161.768	175.322	176.29	177.461
	121.667	120.583	121.75	148	147.083	147.583	161.333	163.917	160.167	176.083	175.917	177.417
	120.712	120.434	121.215	149.624	147.161	147.323	162.677	162.798	160.696	175.809	174.402	177.614
	122.825	120.426	118.474	147.75	147.561	147.761	160.776	160.405	161.691	177.676	174.972	176.147
	121.613	120.028	120.602	148	148.694	147.831	161.476	160.894	161.578	178.036	174.749	175.782
	121.593	121.589	121.601	147.993	148.4	148.406	162.084	162.093	161.886	178.004	177.281	175.499
	123	121.177	122.323	148.458	147.055	147.731	162.909	159.5	162.963	175.006	178.585	176.134
	122.621	122.066	121.522	146.865	149.478	149.654	164.689	161.544	164.483	175.61	177.32	178.201
	122.297	121.524	120.276	147.23	146.651	147.911	162.187	161.049	164.199	176.692	175.834	176.117
	121.739	121.502	120.692	148.088	145.84	148.283	163.439	159.869	162.269	176.591	176.135	175.776
	122.023	121.078	121.783	146.977	147.411	148.373	162.668	159.466	160.884	177.705	174.902	175.604
	122.725	118.028	120.537	146.275	146.005	146.026	161.023	160.01	162.993	177.002	174.823	177.249
	122.454	120.483	120.275	145.306	146.05	147.048	161.644	159.501	162.34	178.739	175.048	175.452
	121.199	121.037	120.458	147.745	146.858	147.99	161.723	160.497	161.865	178.13	174.902	176.113
	120.618	120.606	120.66	149.332	147.134	147.129	163.06	161.069	161.609	176.858	173.264	177.601
	123.036	121.364	120.928	149.785	147.551	146.906	163.83	161.636	161.74	175.17	174.31	177.242
	123.572	123.711	122.19	148.958	148.638	146.862	164.684	159.289	160.581	174.316	177.513	175.126
	121.618	123.542	122.148	147.775	147.157	147.794	162.956	160.277	161.022	174.982	176.305	177.825
	120.894	121.431	121.856	147.419	145.525	147.576	162.457	159.514	160.987	174.514	173.544	176.064
	121.786	120.964	121.032	147.787	146.11	147.824	160.465	160.644	161.602	175.824	172.465	176.261
	122.275	122.637	120.352	147.989	146.933	146.374	161.078	158.011	159	174.418	172.694	177.637
	119.471	120.464	121.749	148.756	145.368	149.322	161.876	158.786	159	174.297	174.395	175.464
	120.396	121.094	120.344	148.414	145.731	146.895	163.082	159.978	162.464	174.495	176.23	174.57
	120.958	120.569	119.92	148.351	145.259	147.078	161.216	159.599	162.509	174.862	173.511	174.822
	120.86	120.942	119.167	147.334	145.355	144.28	159.164	159.696	161.194	174.58	174.164	177.284
	121.407	120.221	119.863	146.603	146.054	145.774	159.539	159.054	161.059	178.147	174.059	176.838
	121.214	118.453	121.829	146.485	143.586	146.55	159.007	159.079	160.1	178.094	175.408	176.201
	120.146	122.767	122.191	146.657	145.457	146.113	158.45	160.42	160.496	177.839	176.991	176.35
	120.881	123.032	121.834	148.768	148.254	146.364	159.697	161.77	160.707	177.562	176.262	176.039
	121.893	122.732	122.696	149.827	146.067	146.367	161.753	162	163.291	176.019	176.82	174.311
	121.428	120.182	120.796	147.834	146.123	147.022	160.612	160.366	160.447	175.551	175.487	175.837
	120.539	120.585	120.508	145.992	147.782	147.297	161.125	159.531	159.703	176.711	174.842	176.297
	121.444	122.108	120.847	145.472	145.536	146.566	161.202	158.787	159.356	176.384	175.744	175.489
	121.412	121.559	121.77	146.174	145.626	145.551	160.206	158.789	159.195	176.401	174.674	175.335
	122.85	120.936	121.934	148.774	144.034	146.052	160.925	158.001	157.055	175.044	175.947	172.256
	121.625	120.65	121.312	146.697	146.12	146.158	159.542	159.542	161.625	176.253	175.312	174.592
	120.48	119.575	120.275	146.381	147.098	145.132	160.664	159.694	162.207	175.48	175.347	174.338
	121.605	120.808	120.007	147.029	147.532	146.846	160.452	157.16	161.073	176.292	175.424	174.649
	122.593	122.75	121.737	147.369	146.391	145.329	162.193	158.325	162.245	176.948	175.763	175.325
	120.857	120.28	118.488	148.413	145.82	144.036	159.767	157.622	159.893	176.46	174.487	174.784
	123.079	120.549	120.438	147.808	147.112	146.598	161.959	160.508	162.482	176.651	177.522	178.031
	122.841	120.534	120.147	147.733	146.772	147.267	162.505	160.733	162.108	177.801	176.87	177.971
	122.199	120.05	119.782	148.112	146.441	146.925	162.342	160.652	161.186	176.404	174.727	178.751
	122.338	118.676	121.918	147.696	145.673	147.022	160.317	160.652	160.644	175.714	174.703	177.512
	122.277	119.626	119.505	148.477	145.759	148.958	159.613	159.706	159.333	177.015	174.463	174.248
	120.47	120.74	120.739	147.966	146.128	146.423	160.291	158.21	157.886	176.885	173.306	174.308
	120.88	119.815	121.408	145.601	145.569	145.615	159.417	159.471	157.695	177.385	174.234	173.848
	121.144	121.103	119.78	147.894	145.027	147.567	158.134	160.267	159.29	174.722	173.897	173.411
	120.891	120.61	121.243	148.486	145.744	146.813	158.199	158.825	160.297	174.91	174.39	176.808
	121.74	122.104	123.08	147.596	146.241	146.588	161.497	160.451	160.909	176.054	173.79	176.381
	121.053	121.51	123.032	148.473	146.034	146.526	160.525	160.966	160.52	176.49	174.503	177.948
	123.173	121.559	122.294	147.463	147.276	147.842	160.427	160.427	160.834	177.71	174.368	177.412
	122.633	121.771	120.968	147.033	146.166	146.679	158.49	158.928	162.854	177.211	173.292	177.167
	120.747	121.177	121.692	148.267	148.484	146.507	158.953	160.103	161.289	173.344	176.422	175.502
	121.789	121.829	121.779	147.015	145.83	147.537	158.508	160.447	159.197	173.774	175.307	176.346
	122.397	121.159	122.539	147.318	146.056	149.246	159.396	159.723	158.873	174.619	174.849	178.556
	122.873	120.406	122.472	147.314	145.28	146.372	160.617	160.824	161.165	175.705	173.257	178.146
	122.012	121.585	122.197	147.803	147.391	147.968	160.78	160.423	160.606	175.403	174.008	175.8
	121.232	121.793	121.014	143.765	144.319	147.238	159.728	158.757	159.294	174.559	171.101	174.784
	121.158	122.447	121.512	144.839	145.447	146.385	159.579	158.318	160.669	176.416	175.16	176.155
	121.334	120.691	121.157	144.154	144	145.622	158.578	157.979	160.624	177.179	176.2	173.713
	121.792	118.251	118.026	145.605	144.256	146.107	160.695	157.32	160.567	174.228	174.305	173.925
	122.105	120.331	122.619	147.617	145.084	145.849	158.436	158.417	159.892	174.076	173.54	175.282
	122.86	121.869	121.285	146.461	144.365	146.307	159.112	158.583	160.588	176.986	175.895	174.276
	123.425	121.075	120.408	147.518	144.984	145.571	158.737	158.706	159.667	175.779	176.203	174.223
	123.711	120.779	122.063	147.719	144.392	147.238	160.755	158.818	159.447	174.649	173.959	174.98
	123.923	121.951	124.89	145.039	146.896	145.059	159.989	160.912	161.934	173.104	173.016	177.858
	120.884	122.027	122.269	147.067	145.62	145.508	161.585	159.469	161.16	176.417	171.534	176.377
	121.241	122.151	122.49	147.599	146.258	144.41	159.977	159.804	160.269	175.699	170.513	176.013
	121.078	120.031	122.812	146.859	145.219	145.781	156.328	159.422	158.797	174.906	171.875	173.062
	120.581	120.43	122.423	147.501	146.496	146.691	158.413	161.685	157.157	174.506	173.925	173.501
	120.129	118.364	121.651	147.911	144.93	145.349	159.348	159.863	158.916	173.015	172.211	174.46
	119.853	120.787	119.935	146.371	144.956	147.233	160.12	158.68	158.462	173.538	174.358	173.973
	119.364	120.77	120.137	145.12	143.663	146.3	159.897	160.133	159.273	174.542	172.788	175.309
	119.583	120.018	119.155	143.172	142.051	144.579	158.6	157.038	157.615	172.055	169.621	174.289
	119.842	120.657	117.322	147.201	144.021	145.903	160.054	157.241	156.608	172.027	173.627	173.831
	119.852	121.483	121.569	147.359	144.846	146.026	159.324	161.262	158.549	172.307	177.943	174.468
	119.454	120.457	122.137	144.518	144.389	146.168	159.057	159.195	157.73	173.495	173.614	170.877
	121.66	121.989	122.094	146.89	146.417	146.558	160.309	157.798	158.182	174.268	174.594	173.987
	122.107	120.093	120.706	145.715	146.536	145.192	158.064	157.085	158.8	174.736	174.672	174.037
	122.73	120.252	120.822	145.005	145.739	145.743	160.15	157.013	158.018	171.867	175.425	175.196
	122.28	121.201	119.955	146.837	145.152	146.09	159.678	159.294	159.401	172.92	172.986	174.135
	121.831	121.989	120.169	147.09	145.56	147.199	159.337	157.303	159.088	173.09	174.462	174.755
	120.33	120.208	121.395	147.203	146.731	144.73	157.006	157.13	159.006	174.731	174.526	175.135
	121.112	119.336	121.126	146.372	145.911	145.075	155.735	155.559	157.249	175.42	174.786	172.731
	121.895	121.684	120.707	146.365	142.585	147.269	159.749	158.529	159.546	175.935	172.822	172.529
	121.214	120.594	120.275	145.64	142.952	146.315	159.616	157.95	158.77	174.509	173.786	174.083
	120.184	119.693	121.116	145.242	145.686	146.182	157.184	159.281	157.454	173.614	174.449	174.281
	121.706	121.395	120.876	147.263	147.383	146.582	158.464	159.029	157.435	173.51	173.146	175.067
	121.026	121.297	119.328	145.67	143.452	144.338	158.008	156.739	156.417	175.613	172.344	175.299
	119.954	119.603	117.998	144.294	144.179	143.441	157.255	156.859	157.45	173.425	171.029	171.75
	120.15	120.659	121.497	145.768	144.689	144.519	158.424	157.654	157.15	174.583	172.693	172.904
	119.439	119.614	122.739	146.705	146.193	145.599	158.444	157.531	157.42	176.71	174.14	173.928
	121.965	119.134	122.356	146.729	143.907	147.262	158.548	158.772	159.636	177.372	175.565	174.143
	121.408	118.465	120.046	146.488	144.845	144.425	157.069	157.529	159.517	172.385	173.08	173.149
	122.092	121.383	119.672	144.156	146.207	142.951	156.957	156.212	158.879	173.269	175.417	170.882
	120.752	120.849	120.752	145.106	145.051	146.556	157.703	156.701	158.05	175.25	175.498	174.957
	121.424	119.698	121.029	146.728	145.321	145.513	157.837	156.384	157.129	174.728	173.96	174.881
	120.856	119.053	119.216	147.594	143.222	143.891	156.296	156.83	155.384	175.777	174.777	176.611
	120.786	119.968	119.935	146.281	144.3	145.656	158.72	157.205	159.106	175.947	172.613	173.99
	121.328	120.736	119.541	145.676	144.122	144.557	156.993	157.206	156.892	175.96	171.772	173.295
	121.772	120.108	120.632	146.665	143.878	144.69	157.708	157.326	157.2	174.668	173.927	175.296
	121.267	119.318	119.947	146.197	143.296	146.39	156.438	156.27	159.3	171.342	174.353	174.901
	120.103	119.044	118.225	146.977	145.043	147.875	156.165	157.875	157.24	172.204	174.017	174
	120.642	120.208	119.209	145.194	142.835	147.358	156.773	156.553	155.967	172.969	172.716	172.956
	119.691	120.886	118.994	143.691	142.551	144.172	157	156.819	156.424	173.7	172.544	172.752
	119.699	121.932	120.259	144.33	143.075	143.589	157.935	155.272	159.888	175.071	172.718	173.049
	120.951	121.83	120.505	145.322	145.298	146.709	159.457	155.906	159.537	174.284	172.061	174.287
	121	120.019	121.031	146.733	145.07	143.395	159.675	159.663	157.624	175.682	172.752	173.446
	122.754	119.873	121.266	145.379	145.668	145.022	156.502	157.538	156.67	172.185	170.85	173.656
	122.375	119.88	120.957	145.48	144.326	144.8	157.948	156.856	157.783	173.037	170.982	173.263
	118.621	118.101	119.239	143.832	144.855	142.891	158.857	157.056	158.239	171.969	171.681	172.77
	121.948	120.972	119.936	144.976	144.986	147.9	156.995	157.259	158.928	173.637	173.979	174.648
	119.359	120.233	117.652	144.024	144.591	144.79	157.902	155.848	156.436	172.254	172.965	174.865
	118.994	118.2	118.504	146.146	143.448	146.09	157.842	155.649	156.284	172.635	173	174.71
	118.789	117.97	118.97	146.201	142.83	146.065	156.201	154.738	156.362	173.371	172.148	173.719
	119.735	117.506	118.454	146.799	142.66	143.95	153.969	155.873	155.405	173.558	172.179	175.296
	119.749	117.796	119.773	145.626	140.545	142.531	157.868	155.801	156.332	172.08	171.512	171.384
	119.603	119.101	119.357	145.742	143.417	144.278	156.196	157.152	158.162	173.316	171.603	174.115
	119.463	119.962	118.102	144.565	144.496	142.52	157.463	157.48	158.515	173.967	171.546	173.931
	119.304	119.75	119.273	145.296	145.057	142.591	157.576	157.884	159.384	173.728	174.034	173.688
	119.495	118.445	117.216	143.082	145.721	146.088	158.621	153.668	156.628	172.233	173.918	172.784
	120.486	118.469	117.056	144.61	145.097	144.891	156.251	156.261	156.46	172.82	172.917	172.944
	120.041	118.298	116.702	146.257	145.629	144.073	156.819	157.629	158.317	173.656	173.927	173.195
	120.313	118.001	117.263	144.9	145.974	144.323	152.942	155.751	157.677	173.12	172.95	173.323
	119.385	117.772	117.686	145.289	146.324	144.507	151.177	155.623	156.419	174.559	173.061	173.164
	117.029	118.009	120.161	142.844	144.043	142.834	153.371	154.243	154.843	171.658	170.495	170.653
	119.289	119.498	120.452	143.99	142.456	144.042	154.766	155.236	157.499	170.98	171.815	172.977
	119.153	118.717	116.823	143.205	141.746	144.883	156.894	154.9	156.623	171.264	172.224	172.165
	117.529	118.971	117.62	143.051	143.275	144.674	156.516	155.569	155.524	170.965	171.075	171.431
	118.776	120.8	120.652	146.868	145.617	146.375	158.493	154.595	155.481	174.028	169.865	172.417
	119.34	118.598	119.638	143.104	142.199	143.446	157.203	153.941	153.96	171.238	170.191	170.846
	119.776	117.509	118	144.862	142.923	143.224	155.462	154.706	154.131	172.311	171.579	173.5
	118.389	118.048	118.343	145.74	143.709	144.625	155.233	153.609	154.506	170.904	170.952	171.984
	118.565	117.581	118.82	145.379	144.216	144.563	156.088	155.292	155.855	172.236	171.438	173.142
	118.956	117.018	117.073	145.949	145.934	144.967	156.971	155.055	154.018	171.037	169.092	174.96
	118.655	118.303	119.199	144.401	144.227	145.029	154.821	157.403	154.801	171.598	172.502	172.948
	118.958	118.271	118.75	146.917	144.167	145.062	154.542	156.479	154.667	171.833	172.75	171.854
	119.039	117.446	117.534	146.941	141.134	144.626	156.12	155.034	155.862	171.019	171.761	172.677
	119.711	117.703	117.99	146.556	142.719	145.629	155.095	154.926	154.543	170.01	170.925	172.448
	117.241	116.48	116.339	143.236	143.795	143.883	158.839	153.822	152.321	171.612	170.761	171.792
	117.58	118.779	116.397	144.059	143.787	144.98	158.326	154.287	155.036	173.214	172.347	172.184
	117.314	118.268	117.539	143.688	142.773	144.781	157.358	154.405	156.136	172.51	171.59	171.317
	117.567	117.016	119.984	144.976	141.847	143.673	155.302	152.431	155.127	171.445	170.722	171.717
	117.187	116.583	118.789	145.037	142.191	144.432	156.454	153.457	157.939	170.196	170.061	171.528
	116.272	119.373	118.769	145.843	142.922	146.302	154.434	152.78	157.157	172.69	170.829	171.355
	117.573	119.109	116.852	144.926	143.233	145.463	155.965	153.053	157.626	170.566	172.378	172.218
	118.015	118.218	117.123	143.754	142.76	144.147	156.307	153.883	155.512	172.202	173.454	171.029
	117.341	119.04	119.495	141.999	140.211	142.656	155.849	155.337	154.459	172.978	172.856	172.146
	117.529	120.417	116.843	141.775	141.681	144.713	156.444	157.547	158.328	172.863	171.081	174.37
	117.748	120.118	117.152	144.181	144.352	143.264	157.311	155.443	156.958	173.636	171.776	172.529
	119.164	117.553	116.051	144.476	144.958	142.942	156.506	156.44	153.739	173.814	171.912	172.058
	119.828	117.664	117.07	145.066	145.383	144.608	156.765	154.891	156.026	173.882	173.14	172.403
	117.476	117.94	116.206	145.516	146.075	143.496	155.301	153.186	154.241	171.925	171.564	173.09
	117.332	119.766	117.771	143.994	143.307	142.903	155.982	155.2	154.415	172.36	173.144	172.193
	115.976	117.686	117.489	143.175	143.358	142.624	154.397	154.132	154.976	173.026	172.066	171.199
	115.851	115.78	117.5	143.238	143.14	142.739	152.41	153.869	155.351	172.091	170.581	170.18
	118.07	115.892	117.033	143.044	142.547	142.112	155.12	154.306	156.036	170.879	171.461	171.461
	116.402	117.332	116.981	144.323	143.009	143.358	154.665	152.996	152.041	171.664	171.036	171.02
	119.765	115.348	116.588	143.467	144.879	145.175	156.69	151.887	155.127	171.04	173.361	171.065
	118.684	116.223	116.849	142.928	143.59	146.336	153.921	153.501	154.4	171.041	170.307	171.333
	118.2	116.014	117.712	143.281	143.37	144.456	152.695	154.094	154.171	172.806	170.105	170.323
	116.125	117.171	117.468	144.683	142.704	141.582	153.774	152.533	154.141	171.217	171.176	171.341
	115.072	116.935	115.958	144.515	143.016	143.783	157.583	153.082	156.291	171.475	168.634	170.676
	117.152	117.151	115.558	144.625	143.345	145.087	158.3	152.817	154.482	169.643	170.875	171.014
	116.428	118.397	115	144.44	142.809	143.54	157.268	154.546	153.153	170.397	169.675	170.788
	114.608	118.268	115.928	143.797	143.24	143.3	155.755	153.61	153.83	170.59	169.119	171.958
	117.58	116.101	116.097	143.006	145.662	143.946	154.002	152.842	154.839	169.219	168.231	170.779
	116.639	117.341	115.795	143.363	145.479	143.637	153.409	153.114	153.615	169.907	172.133	170.207
	116.132	116.963	115.623	143.31	144.723	144.24	155.138	153.159	155.94	169.933	171.241	172.022
	116.14	116.334	115.745	143.865	144.049	143.371	155.705	154.898	156.52	171.704	173.151	172.819
	118.297	115.457	115.777	142.777	141.477	143.777	154.984	153.789	154.828	171.312	171.836	171.832
	116.085	115.119	115.146	142.028	142.91	143.148	153.879	153.757	156.086	170.847	167.259	172.819
	116.99	117.596	114.785	142.714	142.286	143.853	154.414	151.265	156.192	170.108	169.043	170.365
	115.866	116.338	113.471	142.963	141.888	142.624	154.651	150.985	153.693	169.906	168.365	170.626
	115.905	115.66	114.314	142.365	142.54	143.901	154.702	152.248	153.66	170.07	169.746	168.918
	116.398	117.188	114.694	142.694	142.354	143.494	154.081	151.285	154.611	170.81	171.7	170.158
	115.484	113.837	115.72	142.9	141.1	142.332	152.699	149.543	151.865	169.671	169.176	171.232
	116.866	112.871	116.337	142.067	141.662	143.728	153.467	150.868	150.796	167.601	168.733	169.806
	115.992	114.067	114.992	142.403	143	142.763	152.673	150.984	153.193	169.163	170.226	169.451
	116.724	115.46	115.353	143.791	142.551	141.025	154.76	150.725	152.545	171.25	168.138	169.04
	115.339	116.988	115.668	144.346	141.669	143.988	156.988	152.996	152.703	169.681	170.02	170.654
	115.585	116.085	115.695	144.648	142.697	142.583	155.246	153.675	154.602	169.94	170.588	169.378
	116.498	114.797	117.359	142.93	144.795	143.972	153.523	153.276	154.741	171.154	169.938	168.859
	115.31	114.498	114.794	142.387	141.837	142.694	153.606	151.369	154.218	170.827	169.627	168.264
	116.054	114.542	112.834	143.789	141.196	142.635	154.215	149.535	153.162	172.33	169.797	172
	114.887	116.107	113.392	140.898	140.812	142.715	153.672	149.376	153.785	169.135	170.5	172
	116.828	115.93	114.441	141.991	143.018	142.946	154.315	152.766	155.375	170.779	170.957	170.188
	116.026	116.006	114.517	143.053	141.514	141.99	152.036	150.044	154.505	169.513	170.016	169.408
	113.89	113.98	115.906	142.816	141.581	140.42	152.199	150.796	154.744	169.157	170.094	168.382
	114.11	113.945	115.891	144.619	142.167	141.847	153.852	152.199	153.229	167.604	170.208	168.388
	115.064	113.773	114.326	144.604	140.298	143.527	152.243	152.735	155.242	167.46	169.31	171.504
	117.239	115.522	114.774	144.026	140.59	142.362	154.677	152.476	155.115	170.076	169.45	171.226
	116.706	113.794	115.324	142.607	139.982	142.549	154.99	150.392	155.108	169.648	170.481	169.461
	115.142	112.184	113.354	142.798	142.652	143.386	152.502	148.753	154.1	169.81	170.302	170.528
	115.967	113.741	117.054	144.779	142.066	141.086	153.115	150.959	154.18	169.787	168.821	169.04
	114.497	115.741	113.011	142.267	142.749	141.021	152.785	151.751	155.232	166.555	169.259	169.766
	114.575	113.573	112.64	141.535	141.404	141.64	154.005	152.126	154.254	169.39	168.236	170.002
	114.757	112.989	113.051	140.495	140.629	142.051	153.088	152.274	153.505	170.243	168.267	169.051
	115.607	113.828	112.995	140.967	141.602	142.017	154.699	151.8	152.743	169.338	168.114	171.502
	114.135	112.566	113.402	141	139.642	141.244	152.564	150.041	151.073	170.295	169.343	170.875
	114.338	112.383	115.662	140.558	141.309	142.857	155.828	151.122	153.81	171.03	170.912	170.426
	114.336	112.888	114.332	142.4	140.75	140.628	152.144	151.807	152.275	170.223	169.583	169.087
	114.199	113.707	112.453	142.864	141.485	139.625	150.907	151.113	150.238	168.379	167.461	167.508
	113.983	113.974	113.967	140.991	139	142.995	153.978	152.956	153.98	168.989	167.974	168.013
	112.052	112.25	111.729	140.208	139.849	142.115	152.156	148.818	151.792	168.078	165.755	167.568
	111.317	111.926	111.463	140.574	141.506	142.078	150.925	148.887	151.211	167.858	167.264	168.719
	111.805	110.787	112.585	142.645	140.34	140.763	151.697	150.426	150.333	166.726	167.059	169.287
	114.415	113.128	113.008	142.257	140.496	140.277	151.077	149.983	149.209	166.566	169.72	168.496
	115.032	114.912	113.744	139.607	139.871	142.566	152.873	149.651	150.175	166.178	169.088	168.268
	115	114.113	113.598	141.478	138.883	141.179	152.672	149.355	151.69	166.584	168.139	166.509
	113.054	114.319	112.289	141.361	140.349	140.796	151.54	150.526	150.636	168.349	166.204	167.429
	111.535	112.76	111.02	143.697	139.032	140.747	151.069	151.346	151.068	167.035	166.525	169.631
	114.765	113.737	113.521	143.393	140.797	140.092	153.275	153.089	153.275	168.799	168.568	168.986
	112.743	112.577	114.3	140.414	139.498	140.6	150.654	151.611	150.771	169.283	167.371	167.86
	112.329	114.441	112.605	140.691	139.616	141.199	151.65	151.343	150.922	170.12	168.584	170.034
	112.8	113.62	111.817	140.59	141.021	140.898	152.496	149.857	151.55	169.388	169.17	169.736
	111.23	111.813	111.79	141.572	140.487	141.21	151.528	149.204	153.338	167.873	168.696	168.878
	112.941	111.248	113.109	140.746	139.72	139.891	149.558	148.102	153.367	166.786	165.538	166.502
	110.838	112.143	112.11	139.105	139.17	140.237	151.031	147.876	151.103	165.342	164.857	167.344
	111.028	112.571	111.987	141.002	139.57	140.113	149.61	150.546	150.543	166.601	168.116	168.989
	113.754	112.305	112.596	140.974	139.411	140.689	151.072	151.503	152.833	167.696	170.073	167.028
	114.416	113.053	112.457	138.677	137.073	140.814	150.636	150.761	151.138	166.459	166.155	166.262
	113.039	112.401	112.515	141.263	139.472	140.728	151.788	151.754	150.798	170.329	169.089	169.798
	114.17	111.07	114.283	142.659	140.725	140.817	151.887	151.013	151.329	170.171	168.446	169.524
	112.313	110.903	113.892	141.137	142.157	140.481	151.843	151.657	151.402	168.685	167.48	169.46
	111.582	110.766	111.766	139.636	141.488	138.612	152.607	148.438	151.383	166.81	168.359	168.871
	113.33	111.335	112.992	142.649	140.323	137.671	153.325	149.347	150.992	167.012	167.325	168.998
	112.447	111.595	112.933	141.909	139.018	139.671	151.296	151.535	150.571	168.94	165.296	169.722
	112.083	111.429	112.825	141.013	139.239	141.401	150.198	151.023	150.033	166.788	166.162	168.203
	112.238	111.558	111.413	140.825	140.108	142.535	152.034	149.304	150.45	166.42	166.845	168.173
	110.505	112.691	111.421	139.646	139.898	144.55	149.832	148.505	152.018	168.971	168.29	168.542
	110.542	111.254	112.387	142.674	141.883	140.397	150.551	148.586	150.962	168.449	169.286	168.045
	112.103	110.044	113.203	140.831	140.948	141.693	149.147	148.022	151.867	167.152	171.451	168.627
	112.18	110.293	111.91	141.45	139.293	140.133	150.013	148.25	150.247	166.777	169.55	166.956
	111.447	110.736	111.085	141.232	137.436	138.969	149.405	148.609	149.584	167.116	168.223	164.64
	111.966	110.952	111.943	139.142	139.84	138.057	150.886	147.502	149.758	168.803	168.698	165.991
	111.088	109.507	111.059	139.707	139.544	139.31	150.251	151.25	146.485	165.088	166.124	168.132
	111.384	109.422	110.275	138.305	139.503	140.913	148.796	149.032	148.777	165.111	166.962	168.621
	112.755	111.512	112.586	139.773	139.738	140.887	149.678	150.646	150.697	165.658	167.978	168.587
	111.16	111.441	112.005	140.132	138.624	138.541	151.046	151.287	150.674	167.656	165.917	170.183
	112.892	111.789	111.909	142.824	139.889	138.963	149.305	148.152	151.587	165.253	165.248	170.806
	113	109.988	111.352	140.561	141.487	139.743	149.937	149.757	148.833	166.121	166.269	166.224
	111.864	110.534	110.788	139.915	139.928	140.16	151.201	151.35	149.145	166.296	166.976	166.129
	109.901	111.499	109.952	141.257	140.143	140.642	149.599	149.175	149.572	167.904	167.664	166.569
	111.147	110.367	110.956	140.401	139.496	140.551	149.203	148.044	150.978	167.576	166.859	169.587
	110.949	110.175	111.333	138.336	140.27	140.889	151.616	147.298	152.181	166.073	165.101	166.222
	110.708	110.93	109.341	138.788	138.358	139.033	149.633	148.444	149.544	166.106	164.335	167.675
	111.002	111.421	109.438	139.842	139.122	137.965	150.462	148.072	150.096	165.735	165.13	167.559
	111.51	111.549	109.789	140.701	141.961	139.044	150.95	147.75	151.152	167.667	165.956	166.069
	111.33	109.341	109.668	139.336	139.336	139.674	150.67	149.664	151.995	166.336	165.336	166.007
	110.429	111.416	110.228	139.62	139.9	140.534	149.928	147.858	150.799	167.53	165.951	166.928
	111.136	111.323	109.827	138.617	137.518	138.766	149.274	148.185	149.322	166.049	165.357	167.113
	110.576	110.903	109.699	139.212	137.719	139.35	148.552	149.646	147.738	167.234	164.162	167.6
	109.639	110.25	110.543	139.75	136.441	139.761	147.842	147.73	146.666	167.597	165.065	166.287
	109.596	110.265	111.963	139.735	140.18	138.037	149.813	149.614	146.463	168.699	167.21	166.011
	110.679	108.443	109.784	139.992	137.557	137.869	149.455	146.963	148.339	168.065	165.88	167.039
	110.107	108.926	109.539	139.558	136.961	138.052	151.379	146.584	148.591	167.48	167.059	167.571
	109.134	108.996	110.345	138.744	137.909	138.488	148.463	148.592	149.741	167.029	168.122	167.385
	109.329	110.522	109.065	139.387	138.276	138.876	147.235	149.97	149.111	165.724	167.264	163.655
	109.322	108.161	109.363	140.894	138.899	137.261	149.735	146.363	150.191	165.297	166.248	167.198
	110.248	109.292	110.627	140.159	138.654	140.777	150.265	149.564	149.62	167.76	167.407	167.39
	111.038	110.657	109.74	139.791	137.955	141.431	148.802	149.214	149.822	166.783	167.6	166.791
	110.175	110.791	108.159	138.695	139.305	140.865	149.788	147.474	148.041	166.317	167.023	165.621
	109.816	108.702	110.324	139.125	139.217	139.309	149.634	146.627	148.033	166.2	166.202	164.509
	109.466	107.282	108.072	141.018	139.452	141.651	149.736	147.534	147.275	166.462	167.271	165.769
	108.012	108.276	108.103	142.276	137.852	140.605	149.333	147.988	147.494	165.823	166.07	167.346
	108.278	108.788	107.544	141.846	138.137	141.373	148.893	147.239	147.566	166.071	165.115	168.049
	109.768	111.441	110.616	141.155	137.962	142.314	148.961	149.653	148.884	165.048	166.498	168.477
	108.714	111.427	110.308	142.674	139.312	138.36	149.091	148.234	150.015	165.454	166.584	165.776
	109.784	110.608	109.564	140.169	139.864	137.929	147.295	146.658	148.208	167	167.041	164.56
	108.278	109.073	107.477	139.337	139.016	137.83	147.69	145.704	147.321	166.893	165.713	164.822
	108	110	105.754	140.246	137	137.869	149.507	146.507	147	167	165.623	164.377
