# Supplementary material for: Open LED Illuminator: A Simple and Inexpensive LED Illuminator for Fast Multicolor Particle Tracking in Neurons
Source: PLoS One. 2015 Nov 23;10(11):e0143547. doi: 10.1371/journal.pone.0143547 (PMC4658086; doi:10.1371/journal.pone.0143547)
Supplement: S6 Table — Raw values used to prepare Fig 8C. (XLSX) [file pone.0143547.s006.xlsx]

## Sheet: Sheet1
	Arc
	stack #	particle #	green particle intensity	mean intensity 10x10 µm area	std area		red particle intensity	mean intensity 10x10 µm area	std area		SNR green	SNR red
	2	1	847	170.971	15.485		485	189.006	17.039		4.09739	2.43026
		2	394	172.512	15.317		411	187.222	16.786		1.90599	2.05946
		3	422	161.889	14.284		326	171.733	15.225		2.04144	1.63354
		4	444	171.274	15.497		607	189.509	17.217		2.14786	3.04159
		5	437	167.936	15.011		655	186.681	16.667		2.114	3.28211
	3	1	873	170.507	14.744		986	190.435	16.809		4.22317	4.9407
		2	357	172.122	15.382		360	191.496	17.531		1.727	1.80391
		3	544	166.495	15.293		319	175.12	15.026		2.63162	1.59846
	4	1	844	389.933	31.489		490	292.525	25.212		4.08288	2.45532
		2	636	400.316	32.563		504	278.687	23.328		3.07667	2.52547
		3	680	378.272	30.922		392	279.19	23.39		3.28952	1.96426
	5	1	561	168.67	14.301		476	176.789	15.373		2.71386	2.38517
	10	1	507	163.907	14.013		170	184.337	16.107		2.45263	0.851845
	11	1	665	159.789	13.367		573	187.92	16.122		3.21696	2.87122
	13	1	345	210.414	19.77		444	188.826	16.93		1.66895	2.22482
		2	440	185.098	16.074		350	187.208	15.988		2.12851	1.7538
		3	604	184.79	16.249		481	184.79	16.249		2.92187	2.41022
	14	1	441	194.848	17.325		387	187.268	15.692		2.13335	1.9392
		2	669	185.577	20.209		307	185.533	16.266		3.23631	1.53833
		3	593	159.019	13.669		159	177.06	15.319		2.86866	0.796726
Average			565.15	206.717			444.1	199.567			2.73393	2.22532
	LED
	stack #	particle #	green particle intensity	mean intensity 10x10 µm area	std area		red particle intensity	mean intensity 10x10 µm area	std area		SNR green	SNR red
	9hpi 07	1	3481	1863.69	168.266		2123	705.363	101.155		2.76588	5.68748
			3175	1954.35	170.384		2392	658.37	85.759		2.52274	6.40812
			3835				3489				3.04715	9.34696
			2716				3116				2.15803	8.3477
			4328				4837				3.43887	12.9582
			4252				2811				3.37848	7.53061
			4295				4463				3.41265	11.9563
			7034				2313				5.58896	6.19648
			4085				3269				3.24579	8.75759
			3377				2218				2.68324	5.94198
			3037				1533				2.41309	4.10688
			3877				4718				3.08052	12.6394
			2871				2762				2.28119	7.39934
			4610				3155				3.66294	8.45218
			3299				2612				2.62127	6.9975
			2688				2209				2.13579	5.91787
	9hpi 08		3430	1440.46	147.614		4170	416.833	60.759		2.72535	11.1713
			3686	1337.2	130.416		1791	408.533	59.288		2.92876	4.79805
			2097	1385.35	129.853		2591	407.966	59.488		1.6662	6.94124
			2567				2434				2.03964	6.52064
	9hpi 09		3695	853.147	94.647		2024	338.998	51.697		2.93591	5.42226
			1553	1002.85	104.173		336	356.305	53.374		1.23396	0.900137
			1322	798.321	91.664		1338	295.755	46.131		1.05041	3.58448
	9hpi 10		3259	922.008	110.135		3557	299.274	47.928		2.58948	9.52913
			3183	905.806	107.584		2121	298.255	46.307		2.5291	5.68212
			1785	922.523	103.503		1285	299.799	47.904		1.4183	3.44249
			1107				2510				0.879582	6.72424
			3482				3085				2.76667	8.26466
			1263				2863				1.00353	7.66992
			3698				1023				2.9383	2.7406
	9hpi 11		2484	1411.13	135.544		3186	370.939	56.133		1.9737	8.53523
			3123	1626.04	170.788		2889	402.481	63.044		2.48142	7.73958
			5398	1561.9	143.557		1786	384.936	58.338		4.28905	4.78466
			2587				2263				2.05554	6.06253
			3025				2791				2.40355	7.47703
	9hpi 13		3829	1975.04	172.146		2351	542.416	76.47		3.04238	6.29828
			4224	1674.98	154.241		3337	482.751	66.903		3.35624	8.93976
			2830	1841.4	193.21		2148	530.923	80.987		2.24862	5.75445
	9hpi 15		3185	1438.3	154.082		2006	422.275	63.517		2.53069	5.37404
			4506	1432.56	157.097		3766	402.509	60.698		3.5803	10.089
			4727	1458.62	159.933		2610	414.707	62.191		3.7559	6.99214
			2499				2684				1.98561	7.19038
			5708				2122				4.53537	5.6848
	9hpi 16		2567	1013.34	109.862		1423	359.773	56.593		2.03964	3.81219
			1927	948.259	122.416		2029	335.65	53.514		1.53112	5.43565
			2232	882.942	107.756		1212	336.535	55.122		1.77347	3.24692
			3034	783.113	93.443		1764	319.419	49.606		2.41071	4.72572
			2922				1832				2.32171	4.90789
			1969				1688				1.5645	4.52212
			2459				996				1.95383	2.66826
			2015				961				1.60105	2.5745
			1941				1752				1.54225	4.69357
	10hpi 01		4505	1316.69	134.119		2230	345.563	54.172		3.57951	5.97413
	10hpi 02		2511	1071.23	113.64		2119	263.905	42.755		1.99515	5.67676
			3220	1100.52	117.937		1032	277.955	45.326		2.55849	2.76471
	10hpi 03		4201	1194.95	129.582		2728	337.626	53.184		3.33796	7.30826
	10hpi 04		2695	1054.96	113.855		3545	278.829	44.311		2.14135	9.49699
			2963	1037.29	108.91		3531	275.741	44.333		2.35429	9.45948
			3213	1158.89	127.347		2733	288.771	48.236		2.55293	7.32165
			3050	1206.26	119.405		3494	304.49	47.175		2.42342	9.36036
			3597				935				2.85805	2.50485
			2223				689				1.76631	1.84582
			2828				1406				2.24703	3.76665
			2191				1260				1.74089	3.37552
			2051				1422				1.62965	3.80951
			2985				1404				2.37177	3.76129
	10hpi 07		4135	1148.01	140.581		3535	312.347	49.801		3.28552	9.4702
			2310	1243.98	142.884		2249	331.418	53.296		1.83544	6.02503
			4316	1102.57	127.801		3672	309.839	49.396		3.42934	9.83722
	10hpi 08		3484	1239.21	124.063		1678	320.698	49.709		2.76826	4.49533
Average			3182.23	1258.55			2377.23	373.276
